# Supplementary material for: Initiation of Supporting Cell Activation for Hair Cell Regeneration in the Avian Auditory Epithelium: An Explant Culture Model
Source: Front Cell Neurosci. 2020 Nov 12;14:583994. doi: 10.3389/fncel.2020.583994 (PMC7688741; doi:10.3389/fncel.2020.583994)
Supplement: SUPPLEMENTARY TABLE 1 — Thresholds for the weighted average difference (WAD) method. [file Table_1.XLSX]

## Sheet: count_DE_WAD
Base	Target	Threshold used in WAD
SM0	SM24	0.78
SM0	SM48	0.89
SM0	Post-SM6	0.91
SM24	SM48	0.43
SM24	Post-SM6	0.38
SM48	Post-SM6	0.42
