# Supplementary material for: Initiation of Supporting Cell Activation for Hair Cell Regeneration in the Avian Auditory Epithelium: An Explant Culture Model
Source: Front Cell Neurosci. 2020 Nov 12;14:583994. doi: 10.3389/fncel.2020.583994 (PMC7688741; doi:10.3389/fncel.2020.583994)
Supplement: SUPPLEMENTARY TABLE 2 — Transcripts per million (TPM) and row counts of expressed genes in chick basilar papilla explants at each time point. [file Table_2.xlsx]

## Sheet: RNA seq data
ID	Location:Location	Annotation:GeneID	Annotation:Symbol	Annotation:GeneType	Annotation:Transcripts	Annotation:Description	TPM:SM0	TPM:SM24	TPM:SM48	TPM:SM54	Raw_Count:SM0	Raw_Count:SM24	Raw_Count:SM48	Raw_Count:SM54	DEG:DE_Condition(s)	DEG:Cluster	Human_gene:Human_Symbol
807646:ATP6	MT:9240-9923:+	807646	ATP6	CDS	GeneID807646_ATP6	(GeneID807646_ATP6) GeneID807646_ATP6(Other)	6161.1	5781.45	4754.89	3989.34	28392	26030	20250	15786	SM24__to__SM54__Down	Clus_9	ATP6
396017:ENO1	21:3220608-3233067:-	396017	ENO1	CDS	XM_015296833.2,XM_015296834.2,XM_025142487.1,NM_205120.1	(XM_015296833.2) enolase 1, (alpha)	5947.86	4344.09	3239.06	3309.28	101177	72763	50729	48525	SM0__to__SM48__Down,SM24__to__SM48__Down,SM24__to__SM54__Down	Clus_9	ENO1
807641:CYTB	MT:14893-16035:+	807641	CYTB	CDS	GeneID807641_CYTB	(GeneID807641_CYTB) GeneID807641_CYTB(Other)	2835.34	2711.76	2028.09	1760.37	28541	26811	18806	15258	SM24__to__SM48__Down,SM24__to__SM54__Down	Clus_9	CYTB
429035:TUBA1A	33:7117397-7121192:+	429035	TUBA1A	CDS	NM_001305272.1	(NM_001305272.1) tubulin alpha 1a(mRNA)	2397.05	1597.18	1219.65	1358.28	40600	26676	19417	20331	SM0__to__SM48__Down,SM24__to__SM48__Down	Clus_9	---
396435:TPI1	1:77940690-77943689:+	396435	TPI1	CDS	NM_205451.1	(NM_205451.1) triosephosphate isomerase 1(mRNA)	1913.19	1145.06	951.17	972.06	22884	13481	10480	10019	SM0__to__SM48__Down	Clus_9	TPI1
770302:UCHL1	4:68642729-68647422:-	770302	UCHL1	CDS	XM_025149756.1,NM_001080212.1	(XM_025149756.1) ubiquitin C-terminal hydrolase L1	1879.91	1898.3	703.81	880.21	15734	15651	5473	6396	SM0__to__SM48__Down,SM24__to__SM48__Down,SM24__to__SM54__Down	Clus_9	UCHL1
807643:ND4	MT:11486-12863:+	807643	ND4	CDS	GeneID807643_ND4	(GeneID807643_ND4) GeneID807643_ND4(Other)	1603.73	1487.44	1221.02	1083.63	20642	18818	14472	12002	SM24__to__SM54__Down	Clus_9	ND4
100859517:NRGN	24:326387-329913:-	100859517	NRGN	CDS	NM_001302155.1	(NM_001302155.1) neurogranin (protein kinase C substrate, RC3)(mRNA)	1586.89	188.67	89.08	48.68	6818	791	354	180	SM0__to__SM24__Down,SM0__to__SM48__Down,SM0__to__SM54__Down,SM24__to__SM48__Down,SM24__to__SM54__Down	Clus_9	---
417946:HIST1H46	1:48095136-48095447:+	417946	HIST1H46	CDS	NM_001037845.1	(NM_001037845.1) histone cluster 1, H4-VI, germinal H4(mRNA)	830.87	824.75	217.78	317.3	513	360	198	246	SM24__to__SM48__Down	Clus_9	HIST1H4J
422423:MSMO1	4:23878894-23885145:+	422423	MSMO1	CDS	NM_001006438.1	(NM_001006438.1) methylsterol monooxygenase 1(mRNA)	775.52	452.88	248.4	312.69	13451	7731	3960	4673	SM0__to__SM48__Down,SM0__to__SM54__Down,SM24__to__SM48__Down,SM24__to__SM54__Down	Clus_9	MSMO1
396379:HMGCS1	Z:13648499-13665260:-	396379	HMGCS1	CDS	XM_015277254.2,XM_015277252.2,XM_015277253.2,NM_205411.1,XM_015277255.2	(XM_015277254.2) 3-hydroxy-3-methylglutaryl-CoA synthase 1	764.05	359.38	221.4	341.56	27448	12759	7351	10520	SM0__to__SM24__Down,SM0__to__SM48__Down,SM0__to__SM54__Down,SM24__to__SM48__Down,SM48__to__SM54__Up	Clus_9	HMGCS1
422826:FGFBP1	4:76582800-76585341:+	422826	FGFBP1	CDS	XM_420773.5	(XM_420773.5) fibroblast growth factor binding protein 1(mRNA)	692.37	352.08	209.91	316.49	7367	3684	2060	2903	SM0__to__SM48__Down,SM24__to__SM48__Down,SM48__to__SM54__Up	Clus_9	---
100858049:HIST1H46L2	1:48078713-48079148:-	100858049	HIST1H46L2	CDS	NM_001281485.1	(NM_001281485.1) histone cluster 1, H4-IV, germinal H4-like 2(mRNA)	559.13	503.99	230.8	357.67	1447	1141	607	725	SM24__to__SM48__Down	Clus_9	HIST1H4D
374192:DUSP1	13:9770031-9772637:-	374192	DUSP1	CDS	NM_001085359.1	(NM_001085359.1) dual specificity phosphatase 1(mRNA)	529.83	354.39	246.15	245.4	9911	6526	4239	3954	SM0__to__SM48__Down,SM24__to__SM48__Down,SM24__to__SM54__Down	Clus_9	DUSP1
110224122:EDQM3	25:3246654-3248061:+	110224122	EDQM3	CDS	NM_001351438.1	(NM_001351438.1) epidermal differentiation protein containing a glutamine (Q) motif 3(mRNA)	381.93	28.4	8.74	3.96	228	16	5	2	SM0__to__SM24__Down,SM0__to__SM48__Down,SM0__to__SM54__Down,SM24__to__SM54__Down	Clus_9	---
107053650:DDIT4	6:12170027-12171665:-	107053650	DDIT4	CDS	XM_015288240.1	(XM_015288240.1) DNA damage inducible transcript 4(mRNA)	354.51	305.91	194.83	216.5	4966	4215	2510	2612	SM24__to__SM48__Down	Clus_9	---
422038:FDFT1	3:107359160-107370240:+	422038	FDFT1	CDS	NM_001039294.1	(NM_001039294.1) farnesyl-diphosphate farnesyltransferase 1(mRNA)	353.03	169.67	85.73	140.1	9721	4601	2169	3324	SM0__to__SM48__Down,SM0__to__SM54__Down,SM24__to__SM48__Down,SM48__to__SM54__Up	Clus_9	FDFT1
427884:HIST1H4D	1:48075051-48075604:+	427884	HIST1H4D	CDS	XM_425458.6	(XM_425458.6) histone cluster 1, H4d(mRNA)	330.12	223.99	175.63	167.15	1978	1494	864	954	SM24__to__SM48__Down	Clus_9	---
425061:FDPS	25:3549516-3553097:+	425061	FDPS	CDS	XM_015298647.2,XM_015298649.2	(XM_015298647.2) farnesyl diphosphate synthase	303.2	150.58	67.35	100.96	3724	1821	763	1070	SM0__to__SM48__Down,SM0__to__SM54__Down,SM24__to__SM48__Down,SM24__to__SM54__Down	Clus_9	FDPS
420459:IDI1	2:10454423-10459535:-	420459	IDI1	CDS	XM_004939167.3,XM_418561.6	(XM_004939167.3) isopentenyl-diphosphate delta isomerase 1	285.53	155.24	99.52	131.93	6429	3454	2066	2566	SM0__to__SM48__Down,SM24__to__SM48__Down	Clus_9	IDI1
100857622:LOC100857622	30:304787-306706:+	100857622	LOC100857622	CDS	XM_015274577.2	(XM_015274577.2) 3-beta-hydroxysteroid-Delta(8),Delta(7)-isomerase-like(mRNA)	263.63	149.53	95.3	131.91	2416	1345	803	1038	SM0__to__SM48__Down,SM24__to__SM48__Down	Clus_9	---
395304:SREBF2	1:49493089-49511605:-	395304	SREBF2	CDS	XM_015289037.2	(XM_015289037.2) sterol regulatory element binding transcription factor 2(mRNA)	262	175.47	125.11	147.17	13491	8892	5914	6530	SM0__to__SM48__Down,SM24__to__SM48__Down	Clus_9	SREBF2
416108:BHLHE40	12:18986975-18991321:+	416108	BHLHE40	CDS	NM_001277144.1	(NM_001277144.1) basic helix-loop-helix family member e40(mRNA)	261.45	216.33	145.24	138.62	7671	6254	3921	3513	SM24__to__SM48__Down,SM24__to__SM54__Down	Clus_9	BHLHE40
417950:HIST2H4B	1:48096624-48096935:-	417950	HIST2H4B	CDS	NM_001037843.1	(NM_001037843.1) histone cluster 2, H4b(mRNA)	251.88	0	217.78	317.3	512	359	197	246	SM24__to__SM48__Down	Clus_9	---
420442:INSIG1	2:7910231-7918978:+	420442	INSIG1	CDS	XM_025147161.1,NM_001030966.1	(XM_025147161.1) insulin induced gene 1	236.88	142.27	89.56	143.43	8294	4879	2860	4334	SM0__to__SM48__Down,SM24__to__SM48__Down,SM48__to__SM54__Up	Clus_9	INSIG1
420548:CYP51A1	2:22493945-22511501:-	420548	CYP51A1	CDS	XM_015281392.2,XM_015281391.2,NM_001048077.1	(XM_015281392.2) cytochrome P450 family 51 subfamily A member 1	221.43	112.23	64.3	86.22	5759	2876	1540	1933	SM0__to__SM48__Down,SM24__to__SM48__Down	Clus_9	CYP51A1
423122:FADS2	5:16940893-16958772:+	423122	FADS2	CDS	XM_015286799.2,NM_001160428.2	(XM_015286799.2) fatty acid desaturase 2	199.18	113.64	61.88	85.69	9193	5136	2614	3251	SM0__to__SM48__Down,SM24__to__SM48__Down	Clus_9	FADS2
396315:IGFBP2	7:23252168-23328028:-	396315	IGFBP2	CDS	XM_025152152.1,XM_025152153.1,XM_025152151.1,XM_015289790.2,XM_015289791.2,XM_015289789.2,NM_205359.1	(XM_025152152.1) insulin like growth factor binding protein 2	190.56	105.48	78.08	91.15	4505	2428	1724	1850	SM0__to__SM48__Down	Clus_9	IGFBP2
420335:SQLE	2:138683095-138697225:+	420335	SQLE	CDS	NM_001194927.1	(NM_001194927.1) squalene epoxidase(mRNA)	181.73	75.59	37.55	54.46	4912	2015	936	1269	SM0__to__SM24__Down,SM0__to__SM48__Down,SM0__to__SM54__Down,SM24__to__SM48__Down	Clus_9	SQLE
427955:GAP43	1:83026666-83079911:-	427955	GAP43	CDS	NM_001305054.1	(NM_001305054.1) growth associated protein 43(mRNA)	175.34	83.25	55.97	47.23	1491	697	442	345	SM0__to__SM48__Down,SM0__to__SM54__Down,SM24__to__SM54__Down	Clus_9	GAP43
429967:CABP2	5:645750-649219:+	429967	CABP2	CDS	XM_025150840.1,XM_025150839.1,XM_015286223.2,XM_015286224.2,NR_102411.1,NM_001277611.1	(XM_025150840.1) calcium binding protein 2	172.15	60.68	30.05	23.31	1472	514	256	194	SM0__to__SM24__Down,SM0__to__SM48__Down,SM0__to__SM54__Down,SM24__to__SM48__Down,SM24__to__SM54__Down	Clus_9	CABP2
423042:ADM	5:9240509-9243188:-	423042	ADM	CDS	XM_015286460.2	(XM_015286460.2) adrenomedullin(mRNA)	169.47	102.81	61.96	64.78	2186	1308	739	720	SM0__to__SM48__Down,SM24__to__SM48__Down,SM24__to__SM54__Down	Clus_9	---
112532619:LOC112532619	6:12897956-12901155:-	112532619	LOC112532619	nonCDS	XR_003075700.1	(XR_003075700.1) uncharacterized LOC112532619(lnc_RNA)	168.96	83.75	53.99	44.21	5655	2774	1707	1264	SM0__to__SM48__Down,SM0__to__SM54__Down,SM24__to__SM48__Down,SM24__to__SM54__Down	Clus_9	---
424037:LSS	7:6913221-6923292:-	424037	LSS	CDS	NM_001006514.2	(NM_001006514.2) lanosterol synthase (2,3-oxidosqualene-lanosterol cyclase)(mRNA)	164.58	75.58	39.61	53.1	5506	2497	1218	1530	SM0__to__SM48__Down,SM0__to__SM54__Down,SM24__to__SM48__Down	Clus_9	LSS
100858319:HIST1H4I	1:48123107-48123770:-	100858319	HIST1H4I	CDS	XM_003640370.3	(XM_003640370.3) histone cluster 1, H4i(mRNA)	152.01	99.72	56.93	74.7	1244	841	445	573	SM24__to__SM48__Down	Clus_9	---
423209:CHAC1	5:24667321-24669438:+	423209	CHAC1	CDS	NM_001199656.1	(NM_001199656.1) ChaC glutathione specific gamma-glutamylcyclotransferase 1(mRNA)	142.35	96.96	41.91	46.1	2788	1877	756	780	SM0__to__SM48__Down,SM0__to__SM54__Down,SM24__to__SM48__Down,SM24__to__SM54__Down	Clus_9	CHAC1
423274:RDH12	5:29100067-29107038:+	423274	RDH12	CDS	XM_421193.6	(XM_421193.6) retinol dehydrogenase 12 (all-trans/9-cis/11-cis)(mRNA)	129.25	60.72	36.55	41.35	2926	1355	761	807	SM0__to__SM48__Down,SM0__to__SM54__Down,SM24__to__SM48__Down	Clus_9	RDH12
421587:ACAT2	3:45699631-45707572:-	421587	ACAT2	CDS	NM_001039287.2	(NM_001039287.2) acetyl-CoA acetyltransferase 2(mRNA)	110.99	72.28	46.59	64.47	1486	951	576	743	SM24__to__SM48__Down	Clus_9	ACAT2
422982:DHCR7	5:1895028-1903547:+	422982	DHCR7	CDS	XM_025150648.1,XM_015286195.2,XM_015286196.2,NM_001199490.1	(XM_025150648.1) 7-dehydrocholesterol reductase	97.2	43.56	22.66	33.76	2877	1278	621	838	SM0__to__SM48__Down,SM0__to__SM54__Down,SM24__to__SM48__Down	Clus_9	DHCR7
425201:RTN4RL2	5:17263798-17267615:-	425201	RTN4RL2	CDS	XM_015286860.2	(XM_015286860.2) reticulon 4 receptor-like 2(mRNA)	94.97	39.41	27.4	22.51	1538	627	407	313	SM0__to__SM48__Down,SM0__to__SM54__Down,SM24__to__SM54__Down	Clus_9	RTN4RL2
416811:AACS	15:4746614-4783923:-	416811	AACS	CDS	NM_001006184.1	(NM_001006184.1) acetoacetyl-CoA synthetase(mRNA)	93.42	49.7	26.9	34.51	3366	1767	891	1072	SM0__to__SM48__Down,SM24__to__SM48__Down	Clus_9	AACS
424661:DHCR24	8:25608220-25616427:-	424661	DHCR24	CDS	NM_001031288.1	(NM_001031288.1) 24-dehydrocholesterol reductase(mRNA)	88.62	50.52	21.28	35.06	3670	2063	811	1253	SM0__to__SM48__Down,SM24__to__SM48__Down,SM48__to__SM54__Up	Clus_9	DHCR24
426597:GRB7	27:7057794-7063585:+	426597	GRB7	CDS	XM_004948595.2,XM_004948596.2,XM_025144146.1,XM_004948597.2,XM_424234.5	(XM_004948595.2) growth factor receptor bound protein 7	82.24	43.96	37.56	28.07	1811	949	760	532	SM24__to__SM54__Down	Clus_9	GRB7
770430:NPM3	6:23660533-23663707:+	770430	NPM3	CDS	XM_025151768.1,XM_001233763.5	(XM_025151768.1) nucleophosmin/nucleoplasmin 3	81.79	40.41	18.55	23.99	671	325	140	169	SM0__to__SM48__Down,SM24__to__SM48__Down	Clus_9	NPM3
421365:FLVCR1	3:21869641-21894375:-	421365	FLVCR1	CDS	XR_001465793.2,XM_419425.6	(XR_001465793.2) feline leukemia virus subgroup C cellular receptor 1	75.39	31.74	20.77	21.15	8449	3542	2168	2068	SM0__to__SM24__Down,SM0__to__SM48__Down,SM0__to__SM54__Down,SM24__to__SM48__Down,SM24__to__SM54__Down	Clus_9	FLVCR1
395131:SLC34A2	4:73421043-73440963:-	395131	SLC34A2	CDS	NM_204474.2	(NM_204474.2) solute carrier family 34 member 2(mRNA)	68.57	6.2	2.8	1.01	3798	338	142	48	SM0__to__SM24__Down,SM0__to__SM48__Down,SM0__to__SM54__Down,SM24__to__SM48__Down,SM24__to__SM54__Down,SM48__to__SM54__Down	Clus_9	SLC34A2
420574:ASNS	2:24662428-24676238:-	420574	ASNS	CDS	NM_001030977.1,XM_015281395.2,XM_015281396.2,XM_015281397.2	(NM_001030977.1) asparagine synthetase (glutamine-hydrolyzing)(mRNA)	67.17	53.3	40.06	35.16	2070	1636	1139	955	SM24__to__SM54__Down	Clus_9	ASNS
421548:GNPAT	3:40767352-40788201:+	421548	GNPAT	CDS	XM_015284379.2,XM_015284380.2	(XM_015284379.2) glyceronephosphate O-acyltransferase	65.33	52.43	34.5	39.09	1824	1446	886	943	SM24__to__SM48__Down	Clus_9	GNPAT
428772:ELOVL6	4:57922997-57989566:+	428772	ELOVL6	CDS	NM_001031539.1	(NM_001031539.1) ELOVL fatty acid elongase 6(mRNA)	61.38	64.72	41.38	46.05	2055	2142	1270	1330	SM24__to__SM48__Down	Clus_9	ELOVL6
395299:SOCS3	18:9837554-9839585:+	395299	SOCS3	CDS	NM_204600.1	(NM_204600.1) suppressor of cytokine signaling 3(mRNA)	59.52	63.9	34.25	31.92	1072	1133	568	496	SM24__to__SM48__Down,SM24__to__SM54__Down	Clus_9	SOCS3
112532633:LOC112532633	6:12907833-12912782:-	112532633	LOC112532633	nonCDS	XR_003075722.1,XR_003075723.1	(XR_003075722.1) uncharacterized LOC112532633	58.04	28.69	18.54	14.64	1574	764	493	363	SM0__to__SM48__Down,SM0__to__SM54__Down,SM24__to__SM54__Down	Clus_9	---
112531945:LOC112531945	2:89365259-89380383:+	112531945	LOC112531945	nonCDS	XR_003074134.1,XR_003074133.1	(XR_003074134.1) uncharacterized LOC112531945	52.22	55.83	37.73	29.15	1604	1690	1065	773	SM24__to__SM48__Down,SM24__to__SM54__Down	Clus_9	---
112532627:LOC112532627	6:12902599-12903473:-	112532627	LOC112532627	nonCDS	XR_003075715.1	(XR_003075715.1) uncharacterized LOC112532627(lnc_RNA)	52	26.79	22.09	4.96	1009	518	336	227	SM0__to__SM54__Down,SM24__to__SM54__Down	Clus_9	---
422302:NSDHL	4:11273074-11283628:-	422302	NSDHL	CDS	XM_420279.5	(XM_420279.5) NAD(P) dependent steroid dehydrogenase-like(mRNA)	48.32	22.71	9.55	17.23	869	403	158	267	SM0__to__SM48__Down,SM24__to__SM48__Down,SM48__to__SM54__Up	Clus_9	NSDHL
101747962:PMVK	25:3000750-3003576:-	101747962	PMVK	CDS	XM_015298512.2,XM_025143468.1	(XM_015298512.2) phosphomevalonate kinase	46.82	31.69	14.65	20.78	313	207	90	119	SM24__to__SM48__Down	Clus_9	PMVK
416254:GEMIN5	13:12720638-12738530:+	416254	GEMIN5	CDS	XM_015293911.2	(XM_015293911.2) gem nuclear organelle associated protein 5(mRNA)	32.24	15.34	11.95	11.78	1844	865	632	581	SM0__to__SM48__Down	Clus_9	GEMIN5
421366:TATDN3	3:21884698-21899807:-	421366	TATDN3	CDS	XM_025149355.1,XM_015283889.2,XM_015283887.2,XR_003074644.1,XM_015283886.2,XM_004935331.3,XM_025149354.1,XM_025149352.1,XM_419426.6	(XM_025149355.1) TatD DNase domain containing 3	32	24.61	17.91	23.41	1222	648	274	336	SM0__to__SM48__Down,SM24__to__SM48__Down,SM24__to__SM54__Down	Clus_9	TATDN3
112532634:LOC112532634	6:11802277-11803479:+	112532634	LOC112532634	nonCDS	XR_003075724.1	(XR_003075724.1) uncharacterized LOC112532634(lnc_RNA)	28.11	14.4	10.35	5.02	283	183	133	78	SM24__to__SM54__Down	Clus_9	---
420858:ELOVL2	2:63142204-63183618:+	420858	ELOVL2	CDS	NM_001197308.1,XM_025147263.1	(NM_001197308.1) ELOVL fatty acid elongase 2(mRNA)	27.17	24.54	15.67	15.83	600	577	323	276	SM24__to__SM48__Down,SM24__to__SM54__Down	Clus_9	ELOVL2
416630:SOCS1	14:9342177-9344753:+	416630	SOCS1	CDS	XM_015294233.2,NM_001137648.1	(XM_015294233.2) suppressor of cytokine signaling 1	25.5	19.17	9.62	7.46	203	163	78	49	SM24__to__SM48__Down,SM24__to__SM54__Down	Clus_9	SOCS1
101749984:LOC101749984	6:18439861-18445399:+	101749984	LOC101749984	nonCDS	XR_003075886.1,XR_003075890.1,XR_003075889.1,XR_003075885.1,XR_003075882.1,XR_003075888.1,XR_003075883.1,XR_001467132.2,XR_003075887.1,XR_001467138.2,XR_001467139.2,XR_003075884.1,XR_001467140.2	(XR_003075886.1) uncharacterized LOC101749984	23.41	7.95	3.66	1.77	628	213	92	43	SM0__to__SM48__Down,SM0__to__SM54__Down,SM24__to__SM48__Down,SM24__to__SM54__Down	Clus_9	---
420494:MYO3A	2:16300354-16404565:-	420494	MYO3A	CDS	XM_025148369.1,XM_015282053.2,XM_025148367.1,XM_025148368.1	(XM_025148369.1) myosin IIIA	20.92	4.36	2.24	1.18	1419	291	140	69	SM0__to__SM24__Down,SM0__to__SM48__Down,SM0__to__SM54__Down,SM24__to__SM48__Down,SM24__to__SM54__Down	Clus_9	MYO3A
427223:RLN3	Z:27625033-27627531:-	427223	RLN3	CDS	NM_001113200.1	(NM_001113200.1) relaxin 3(mRNA)	20.82	2.5	0.83	0.53	137	16	6	3	SM0__to__SM24__Down,SM0__to__SM48__Down,SM0__to__SM54__Down	Clus_9	---
423895:GPAM	6:27571265-27617350:-	423895	GPAM	CDS	XM_015288968.2,XM_015288971.2,XM_015288965.2,XM_015288967.2,XM_015288966.2,XM_015288969.2	(XM_015288968.2) glycerol-3-phosphate acyltransferase, mitochondrial	18.7	19.71	11.64	12.25	1246	1294	710	702	SM24__to__SM48__Down,SM24__to__SM54__Down	Clus_9	GPAM
374059:FZD8	2:12842879-12846039:+	374059	FZD8	CDS	XM_418566.6	(XM_418566.6) frizzled class receptor 8(mRNA)	18.33	14.18	11.61	19.31	623	476	364	568	SM48__to__SM54__Up	Clus_9	---
416613:CCP110	14:8931885-8949108:+	416613	CCP110	CDS	XM_015294538.2,XM_004945290.3,XM_015294537.2,XM_004945289.3	(XM_015294538.2) centriolar coiled-coil protein 110	17.82	9.17	7.05	5.32	992	503	362	253	SM24__to__SM54__Down	Clus_9	CCP110
107053103:POU3F2	3:71749049-71752696:-	107053103	POU3F2	CDS	XM_015284671.2	(XM_015284671.2) POU class 3 homeobox 2(mRNA)	17.56	6.4	4.13	4.78	703	251	151	164	SM0__to__SM48__Down	Clus_9	---
107054251:LOC107054251	10:16234609-16269829:-	107054251	LOC107054251	nonCDS	XR_003076938.1,XR_003076940.1,XR_003076939.1,XR_001468345.2,XR_001468344.2,XR_001468343.2,XR_001468337.2,XR_001468340.2,XR_003076942.1,XR_003076937.1,XR_003076941.1,XR_001468346.2	(XR_003076938.1) uncharacterized LOC107054251	17.2	17.14	9.99	10.4	648	682	367	349	SM24__to__SM48__Down,SM24__to__SM54__Down	Clus_9	---
112532620:LOC112532620	6:12799525-12802732:+	112532620	LOC112532620	nonCDS	XR_003075701.1	(XR_003075701.1) uncharacterized LOC112532620(lnc_RNA)	17.19	10.58	3.59	5.83	2070	1159	758	647	SM24__to__SM54__Down	Clus_9	---
107056551:LOC107056551	6:20970226-20975997:-	107056551	LOC107056551	nonCDS	XR_003075922.1	(XR_003075922.1) uncharacterized LOC107056551(lnc_RNA)	16.64	6.94	4.83	3.56	1363	665	410	320	SM0__to__SM48__Down,SM0__to__SM54__Down,SM24__to__SM54__Down	Clus_9	---
421393:KCNG3	3:24025965-24038488:-	421393	KCNG3	CDS	XM_419451.6,XM_003640973.4	(XM_419451.6) potassium voltage-gated channel modifier subfamily G member 3	15.35	7.38	3.75	6.06	681	323	153	232	SM0__to__SM48__Down,SM24__to__SM48__Down	Clus_9	KCNG3
431596:ANKDD1B	Z:23841846-23870453:-	431596	ANKDD1B	CDS	XM_015277639.2,XM_004937342.3,XM_004937341.3,XM_429150.6,XM_015277640.2	(XM_015277639.2) ankyrin repeat and death domain containing 1B	11.98	2.72	1.36	1.02	345	78	37	25	SM0__to__SM24__Down,SM0__to__SM48__Down,SM0__to__SM54__Down,SM24__to__SM54__Down	Clus_9	ANKDD1B
101751918:LOC101751918	6:12804919-12806239:+	101751918	LOC101751918	nonCDS	XR_003075739.1	(XR_003075739.1) uncharacterized LOC101751918(lnc_RNA)	11.22	5.47	3.52	1.56	367	165	117	72	SM24__to__SM54__Down	Clus_9	---
107052103:LOC107052103	4:18190312-18201825:+	107052103	LOC107052103	nonCDS	XR_001464265.2,XR_001464264.1	(XR_001464265.2) uncharacterized LOC107052103	11.18	13.06	7.51	5.74	219	254	137	106	SM24__to__SM54__Down	Clus_9	---
429598:BARHL1	17:6882504-6889865:+	429598	BARHL1	CDS	XM_015279765.2,XM_015279766.2,XM_025141420.1,XM_015279764.2	(XM_015279765.2) BarH like homeobox 1	10.21	5.18	2.32	1.47	242	118	51	31	SM0__to__SM54__Down,SM24__to__SM48__Down,SM24__to__SM54__Down	Clus_9	BARHL1
101750235:NXPH2	7:31425143-31458314:-	101750235	NXPH2	CDS	XM_004943002.3,XM_025152559.1	(XM_004943002.3) neurexophilin 2	9.57	1.28	0.65	0.25	385	52	25	10	SM0__to__SM24__Down,SM0__to__SM48__Down,SM0__to__SM54__Down,SM24__to__SM54__Down	Clus_9	NXPH2
112532285:LOC112532285	4:57989182-58001678:-	112532285	LOC112532285	nonCDS	XR_003074799.1	(XR_003074799.1) uncharacterized LOC112532285(lnc_RNA)	9.55	8.63	3.99	5.74	662	594	259	353	SM24__to__SM48__Down	Clus_9	---
395579:KCNN2	Z:73473601-73547776:-	395579	KCNN2	CDS	XM_015280587.2,NM_204798.1,XM_025144651.1	(XM_015280587.2) potassium calcium-activated channel subfamily N member 2	8.13	3.22	1.67	3.11	359	120	67	88	SM0__to__SM48__Down	Clus_9	---
100858515:CLRN2	4:75985559-75990950:-	100858515	CLRN2	CDS	XM_003641249.4	(XM_003641249.4) clarin 2(mRNA)	7.34	1.73	0.69	0.27	221	51	19	7	SM0__to__SM24__Down,SM0__to__SM48__Down,SM0__to__SM54__Down,SM24__to__SM54__Down	Clus_9	CLRN2
107052895:LOC107052895	3:31661389-31665655:+	107052895	LOC107052895	nonCDS	XR_001465692.2,XR_001465691.2,XR_001465693.2	(XR_001465692.2) uncharacterized LOC107052895	7.04	0.99	0.41	0.18	218	31	12	5	SM0__to__SM24__Down,SM0__to__SM48__Down,SM0__to__SM54__Down	Clus_9	---
107055275:CDK5R1	27:3888881-3890869:-	107055275	CDK5R1	CDS	XM_015299298.2	(XM_015299298.2) cyclin dependent kinase 5 regulatory subunit 1(mRNA)	6.52	4.55	3.3	2.08	131	90	61	36	SM24__to__SM54__Down	Clus_9	---
418594:PCYT1B	1:119478907-119510452:+	418594	PCYT1B	CDS	XM_015302682.2,XM_015302696.2,XM_015302703.2,XM_015302709.2	(XM_015302682.2) phosphate cytidylyltransferase 1, choline, beta	6.39	4.48	2.44	2.52	168	102	40	56	SM24__to__SM48__Down	Clus_9	PCYT1B
770624:GRXCR1	4:68051746-68088764:-	770624	GRXCR1	CDS	XM_025150281.1,XM_015285477.2	(XM_025150281.1) glutaredoxin and cysteine rich domain containing 1	5.68	1.43	0.73	0.37	177	44	21	10	SM0__to__SM48__Down,SM0__to__SM54__Down,SM24__to__SM54__Down	Clus_9	GRXCR1
107053430:LOC107053430	5:17835360-17871872:+	107053430	LOC107053430	nonCDS	XR_001466644.1,XR_001466643.2,XR_001466642.2	(XR_001466644.1) uncharacterized LOC107053430	5.17	1.36	0.64	0.39	96	24	13	6	SM0__to__SM54__Down	Clus_9	---
107053254:LOC107053254	4:61661062-61668170:-	107053254	LOC107053254	nonCDS	XR_001466352.1	(XR_001466352.1) uncharacterized LOC107053254(lnc_RNA)	5.05	1.88	1.18	1.18	303	112	65	61	SM0__to__SM48__Down	Clus_9	---
771645:GRXCR2	13:18451783-18470618:-	771645	GRXCR2	nonCDS	XR_001468924.2	(XR_001468924.2) glutaredoxin and cysteine rich domain containing 2(lnc_RNA)	4.88	0.92	0.54	0.28	510	95	52	25	SM0__to__SM24__Down,SM0__to__SM48__Down,SM0__to__SM54__Down	Clus_9	GRXCR2
416405:FBXL16	14:13556817-13569951:-	416405	FBXL16	CDS	XM_015294664.2,NM_001278729.1	(XM_015294664.2) F-box and leucine rich repeat protein 16	4.44	2.18	1.36	0.72	127	60	36	18	SM24__to__SM54__Down	Clus_9	FBXL16
418748:MCF2L	1:138951176-139099745:-	418748	MCF2L	CDS	XM_015277842.2,XM_015277845.2,XM_015277843.2,XM_015277850.2,NM_001252063.1,XM_015277846.1,XM_025150076.1,XM_015277847.2,XM_025150075.1,XM_015277844.1,XM_015277848.2,XM_015277849.2,XM_015277853.2,XM_015277854.2	(XM_015277842.2) MCF.2 cell line derived transforming sequence like	4.14	1.67	1.02	0.73	272	107	62	41	SM0__to__SM54__Down,SM24__to__SM54__Down	Clus_9	MCF2L
431331:LZTS1	22:1877982-1890646:+	431331	LZTS1	CDS	XM_428882.5	(XM_428882.5) leucine zipper tumor suppressor 1(mRNA)	3.64	2.7	1.43	3.45	127	93	47	104	SM48__to__SM54__Up	Clus_9	LZTS1
396244:MYB	3:55779417-55803824:-	396244	MYB	CDS	NM_205306.1	(NM_205306.1) MYB proto-oncogene, transcription factor(mRNA)	3.22	2.23	0.86	1.57	69	48	17	29	SM24__to__SM48__Down	Clus_9	MYB
107053660:LOC107053660	6:12871592-12873716:+	107053660	LOC107053660	nonCDS	XR_003075733.1	(XR_003075733.1) uncharacterized LOC107053660(lnc_RNA)	3.09	1.71	0.57	0.81	622	296	191	147	SM24__to__SM54__Down	Clus_9	---
107051692:LOC107051692	3:97962861-97969865:-	107051692	LOC107051692	nonCDS	XR_001463422.2	(XR_001463422.2) uncharacterized LOC107051692(lnc_RNA)	3.05	0.86	0.2	0.11	65	18	4	2	SM0__to__SM48__Down,SM0__to__SM54__Down	Clus_9	---
101748262:LOC101748262	1:171275432-171297091:-	101748262	LOC101748262	nonCDS	XR_003073440.1,XR_001463433.2,XR_003073441.1,XR_001463432.2	(XR_003073440.1) uncharacterized LOC101748262	3.05	0.8	0.22	0.09	76	20	5	2	SM0__to__SM48__Down,SM0__to__SM54__Down	Clus_9	---
769533:ERC2	12:8328051-8754607:-	769533	ERC2	CDS	XM_025154720.1,XR_003077465.1,XR_003077464.1,XR_003077468.1,XR_003077467.1,XR_003077466.1	(XM_025154720.1) ELKS/RAB6-interacting/CAST family member 2	2.33	1.24	0.67	0.39	182	95	50	26	SM24__to__SM54__Down	Clus_9	ERC2
100857803:SHISA8	1:49487083-49494074:+	100857803	SHISA8	CDS	XM_003640380.4	(XM_003640380.4) shisa family member 8(mRNA)	2.28	1.24	0.94	0.84	2716	1859	1147	1275	SM24__to__SM48__Down	Clus_9	SHISA8
418895:TRPC4	1:173127352-173268522:+	418895	TRPC4	CDS	XM_417089.6	(XM_417089.6) transient receptor potential cation channel subfamily C member 4(mRNA)	2.07	1.07	0.81	0.47	173	88	62	34	SM24__to__SM54__Down	Clus_9	TRPC4
107053290:LOC107053290	4:76348016-76362413:-	107053290	LOC107053290	nonCDS	XR_001466418.2	(XR_001466418.2) uncharacterized LOC107053290(lnc_RNA)	1.98	0.17	0.07	0.04	129	11	4	2	SM0__to__SM24__Down,SM0__to__SM48__Down,SM0__to__SM54__Down	Clus_9	---
107052422:LOC107052422	Z:72372565-72382300:+	107052422	LOC107052422	nonCDS	XR_001464910.2	(XR_001464910.2) uncharacterized LOC107052422(lnc_RNA)	1.62	0.29	0.08	0.08	67	12	3	3	SM0__to__SM48__Down,SM0__to__SM54__Down	Clus_9	---
423056:TRIM66	5:9994062-10038793:+	423056	TRIM66	CDS	XM_004941392.3,XR_001466552.2,XM_015286484.2,XM_015286483.2,XM_025151137.1,XM_025151136.1	(XM_004941392.3) tripartite motif containing 66	1.33	1.02	0.51	0.38	96	74	33	22	SM24__to__SM54__Down	Clus_9	TRIM66
419782:C11orf88	24:5567486-5572463:+	419782	C11orf88	CDS	XM_025143323.1,XM_004948127.3,XM_025143321.1	(XM_025143323.1) chromosome 11 open reading frame 88	1.22	1.32	0.28	0.08	18	18	4	1	SM24__to__SM54__Down	Clus_9	---
418583:C1HXORF59	1:114751061-115014294:+	418583	C1HXORF59	CDS	XM_416785.6	(XM_416785.6) chromosome 1 open reading frame, human CXORF59(mRNA)	1.12	0.39	0.25	0.14	129	44	26	14	SM0__to__SM54__Down	Clus_9	CXorf22
112532646:LOC112532646	6:12863517-12866102:+	112532646	LOC112532646	nonCDS	XR_003075744.1,XR_003075743.1	(XR_003075744.1) uncharacterized LOC112532646	0	1.35	0	0	122	67	31	20	SM24__to__SM54__Down	Clus_9	---
423504:HSPA2	5:53058059-53060378:-	423504	HSPA2	CDS	NM_001006685.1	(NM_001006685.1) heat shock 70kDa protein 2(mRNA)	332.4	399.28	671.99	649.41	7997	9473	14883	13472	SM24__to__SM48__Up,SM24__to__SM54__Up	Clus_8	HSPA2
107049123:ECM1	25:3696081-3700224:-	107049123	ECM1	CDS	XM_015298661.2	(XM_015298661.2) extracellular matrix protein 1(mRNA)	268.21	326.28	519.82	512.54	3557	4257	6348	5862	SM24__to__SM54__Up	Clus_8	---
420597:AGR3	2:28589343-28601141:-	420597	AGR3	CDS	XM_025147189.1,XM_015281411.2,XM_025147188.1,NM_001199613.1	(XM_025147189.1) anterior gradient 3, protein disulphide isomerase family member	241.9	351.59	634.41	470.17	4816	6906	11523	7910	SM0__to__SM48__Up,SM24__to__SM48__Up	Clus_8	AGR3
378913:FLNB	12:9232925-9329193:+	378913	FLNB	CDS	XM_025154404.1,XM_025154410.1,XM_025154406.1,XM_025154407.1,XM_025154409.1,XM_025154408.1,NM_001030341.2,XM_025154405.1,XM_015292937.2	(XM_025154404.1) filamin B	209.11	306.19	409.2	421.97	23798	34288	42352	41144	SM0__to__SM54__Up	Clus_8	FLNB
414830:B2M	10:1784065-1786517:+	414830	B2M	CDS	NM_001001750.2,XR_001464403.2	(NM_001001750.2) beta-2-microglobulin(mRNA)	148.74	256.63	445.82	381.85	1591	2697	4420	3490	SM0__to__SM48__Up,SM0__to__SM54__Up,SM24__to__SM48__Up	Clus_8	B2M
373900:UGP2	3:10164090-10187573:+	373900	UGP2	CDS	XM_015278016.2,NM_204111.2	(XM_015278016.2) UDP-glucose pyrophosphorylase 2	148.19	173.01	239.63	294.05	4150	4781	6171	7114	SM24__to__SM54__Up	Clus_8	UGP2
416624:OTOA	14:9150908-9189412:+	416624	OTOA	CDS	XM_015294559.2,XM_015294560.2,XM_004945303.3,XM_015294561.2,XR_003077719.1,XR_003077720.1,XM_025155276.1,XM_015294557.2,XR_003077718.1,XM_025155275.1	(XM_015294559.2) otoancorin	142.07	194.16	311.12	257.74	8781	12802	19038	14540	SM0__to__SM48__Up	Clus_8	OTOA
396483:TIMP3	1:53095025-53127489:-	396483	TIMP3	CDS	NM_205487.2	(NM_205487.2) TIMP metallopeptidase inhibitor 3(mRNA)	122.33	231.78	444.07	518.21	851	1582	2856	3104	SM0__to__SM48__Up,SM0__to__SM54__Up,SM24__to__SM48__Up,SM24__to__SM54__Up	Clus_8	TIMP3
420326:OC90	2:141356440-141376640:-	420326	OC90	CDS	XM_015283125.2,XM_015283126.2,XM_015283124.2,XM_003640875.3,XM_015283130.2,XM_015283131.2,XM_015283129.2	(XM_015283125.2) otoconin 90	62.35	137.11	391.25	224.78	1463	3180	8451	4551	SM0__to__SM24__Up,SM0__to__SM48__Up,SM0__to__SM54__Up,SM24__to__SM48__Up,SM24__to__SM54__Up,SM48__to__SM54__Down	Clus_8	OC90
373952:NBL1	21:4771780-4781256:+	373952	NBL1	CDS	NM_204149.3	(NM_204149.3) neuroblastoma 1, DAN family BMP antagonist(mRNA)	54.21	75.46	116.85	134.67	1036	1414	2048	2209	SM24__to__SM54__Up	Clus_8	---
395069:COL2A1	33:7292548-7311106:+	395069	COL2A1	CDS	XM_025145274.1,NM_204426.1	(XM_025145274.1) collagen type II alpha 1 chain	53.45	101.1	144.78	119.95	3019	5632	7510	5849	SM0__to__SM48__Up	Clus_8	COL2A1
395210:SPP1	4:45655828-45658873:-	395210	SPP1	CDS	NM_204535.4	(NM_204535.4) secreted phosphoprotein 1(mRNA)	48.51	96.63	154.67	150.63	494	966	1450	1316	SM0__to__SM48__Up,SM0__to__SM54__Up	Clus_8	---
396491:LGALS1	1:51166506-51169638:-	396491	LGALS1	CDS	NM_205495.1	(NM_205495.1) galectin 1(mRNA)	47.68	146.89	291.57	258.79	116	341	648	528	SM0__to__SM48__Up,SM0__to__SM54__Up,SM24__to__SM48__Up,SM24__to__SM54__Up	Clus_8	LGALS1
404774:SNTB1	2:136964312-137072270:-	404774	SNTB1	CDS	NM_001005798.1,XM_015283067.2	(NM_001005798.1) syntrophin beta 1(mRNA)	47.56	75.19	133.69	126.34	1815	2715	4462	4056	SM0__to__SM48__Up,SM0__to__SM54__Up,SM24__to__SM48__Up,SM24__to__SM54__Up	Clus_8	SNTB1
426411:LOXL1	10:2785625-2795028:+	426411	LOXL1	CDS	XM_424060.6	(XM_424060.6) lysyl oxidase like 1(mRNA)	46.65	89.67	137.17	135.98	1110	2103	3002	2787	SM0__to__SM48__Up,SM0__to__SM54__Up	Clus_8	LOXL1
374135:CTGF	3:57245955-57248926:+	374135	CTGF	CDS	NM_204274.1	(NM_204274.1) connective tissue growth factor(mRNA)	43.03	108.91	227.87	162.61	1014	2524	4930	3302	SM0__to__SM24__Up,SM0__to__SM48__Up,SM0__to__SM54__Up,SM24__to__SM48__Up	Clus_8	CTGF
408039:KRT14	27:7438735-7442565:-	408039	KRT14	CDS	NM_001001311.2	(NM_001001311.2) keratin 14(mRNA)	40.88	88.54	154.28	118.82	635	1348	2205	1586	SM0__to__SM48__Up,SM0__to__SM54__Up	Clus_8	---
395779:COCH	5:34450562-34468986:+	395779	COCH	CDS	XM_015287284.2,NM_204937.1	(XM_015287284.2) cochlin	37.76	109.42	338.61	203.08	1136	3267	9290	5177	SM0__to__SM24__Up,SM0__to__SM48__Up,SM0__to__SM54__Up,SM24__to__SM48__Up,SM24__to__SM54__Up,SM48__to__SM54__Down	Clus_8	COCH
395349:FSTL1	1:80650682-80694243:+	395349	FSTL1	CDS	NM_204638.2	(NM_204638.2) follistatin like 1(mRNA)	36.76	79.53	133.63	107.91	1691	3606	5655	4277	SM0__to__SM24__Up,SM0__to__SM48__Up,SM0__to__SM54__Up	Clus_8	FSTL1
373985:CHRDL1	4:13511411-13553413:+	373985	CHRDL1	CDS	NM_204171.1,XR_003074704.1,XR_001464123.2,XR_003074705.1,XM_015278152.2,XR_003074706.1,XR_003074707.1,XM_015278154.2	(NM_204171.1) chordin like 1(mRNA)	33.67	98.42	184.74	168.16	1768	5043	8879	7551	SM0__to__SM24__Up,SM0__to__SM48__Up,SM0__to__SM54__Up,SM24__to__SM48__Up,SM24__to__SM54__Up	Clus_8	CHRDL1
396474:LOX	Z:81200691-81207932:-	396474	LOX	CDS	NM_205481.2	(NM_205481.2) lysyl oxidase(mRNA)	33.47	40.43	56.51	68.94	384	457	598	684	SM24__to__SM54__Up	Clus_8	LOX
427981:CLIC6	1:107304373-107333864:+	427981	CLIC6	CDS	XM_425551.6	(XM_425551.6) chloride intracellular channel 6(mRNA)	31.75	61.23	98.47	81.56	1376	2614	3922	3047	SM0__to__SM48__Up	Clus_8	---
414741:CD74	13:13851647-13855476:+	414741	CD74	CDS	XM_015293754.2,XR_003077526.1,NM_001001613.1	(XM_015293754.2) CD74 molecule	30.52	55.84	125.38	91.43	405	734	1538	1048	SM0__to__SM48__Up,SM24__to__SM48__Up	Clus_8	CD74
418104:ATP6V0A4	1:56329183-56352045:+	418104	ATP6V0A4	CDS	NM_001080102.2,XM_015285503.2	(NM_001080102.2) ATPase H+ transporting V0 subunit a4(mRNA)	30.39	63.73	109.35	90.99	1021	2106	3408	2713	SM0__to__SM48__Up,SM0__to__SM54__Up	Clus_8	ATP6V0A4
422620:IGFBP7	4:49164546-49181417:+	422620	IGFBP7	CDS	XM_015276448.1,XM_420577.6	(XM_015276448.1) insulin like growth factor binding protein 7	30.32	63.75	136.12	125.94	705	1205	2326	1870	SM0__to__SM48__Up,SM0__to__SM54__Up,SM24__to__SM48__Up,SM24__to__SM54__Up	Clus_8	IGFBP7
395470:ITGB8	2:29980833-30043352:+	395470	ITGB8	CDS	XM_015281860.2,XM_003640686.4,XM_025147414.1,XR_003073591.1,XR_001465128.2,XR_003073592.1,XM_015281863.2,XR_001465127.2,XM_015281861.2,XM_025147415.1,XM_025147416.1	(XM_015281860.2) integrin subunit beta 8	29.29	34.29	62.23	56.1	2161	2670	4303	3587	SM24__to__SM54__Up	Clus_8	ITGB8
395818:CTSK	25:170395-173324:-	395818	CTSK	CDS	NM_204971.2	(NM_204971.2) cathepsin K(mRNA)	29.15	48.75	137.91	90.82	341	560	1482	912	SM0__to__SM48__Up,SM24__to__SM48__Up,SM24__to__SM54__Up	Clus_8	CTSK
395347:MXRA8	21:2245518-2268928:+	395347	MXRA8	CDS	XM_015296820.2,XM_025142483.1,NM_204636.2	(XM_015296820.2) matrix remodeling associated 8	26.24	73.68	128.79	95.34	448	1236	2006	1386	SM0__to__SM24__Up,SM0__to__SM48__Up,SM0__to__SM54__Up	Clus_8	MXRA8
424168:LRP2	7:18735085-18844135:+	424168	LRP2	CDS	XM_025152620.1,XM_004942763.3,XM_015289664.2,XM_025152619.1,XM_004942764.3,XM_015289665.2,XM_004942766.3,XM_025152621.1	(XM_025152620.1) LDL receptor related protein 2	24.86	46.35	85.22	69.92	4495	8245	14156	10876	SM0__to__SM48__Up,SM0__to__SM54__Up,SM24__to__SM48__Up,SM24__to__SM54__Up	Clus_8	LRP2
102725543:EGR3	22:1507812-1511711:+	102725543	EGR3	CDS	XM_015273184.2,XM_025142860.1	(XM_015273184.2) early growth response 3	24.17	31.3	73.85	72.95	764	978	2147	1990	SM0__to__SM48__Up,SM0__to__SM54__Up,SM24__to__SM48__Up,SM24__to__SM54__Up	Clus_8	---
419882:OLFML3	26:3801415-3803010:+	419882	OLFML3	CDS	NM_001040018.1	(NM_001040018.1) olfactomedin like 3(mRNA)	23.58	46.92	109.66	90.6	251	484	1059	818	SM0__to__SM48__Up,SM0__to__SM54__Up,SM24__to__SM48__Up,SM24__to__SM54__Up	Clus_8	OLFML3
386583:MMP2	11:3706910-3741617:-	386583	MMP2	CDS	NM_204420.2	(NM_204420.2) matrix metallopeptidase 2(mRNA)	22.94	71.64	134.54	95.77	760	2340	4101	2738	SM0__to__SM24__Up,SM0__to__SM48__Up,SM0__to__SM54__Up,SM24__to__SM48__Up	Clus_8	MMP2
395389:ALDH1A3	10:17875745-17910714:+	395389	ALDH1A3	CDS	NM_204669.1	(NM_204669.1) aldehyde dehydrogenase 1 family member A3(mRNA)	21.08	51.47	98.95	87.31	981	2358	4222	3500	SM0__to__SM24__Up,SM0__to__SM48__Up,SM0__to__SM54__Up,SM24__to__SM48__Up,SM24__to__SM54__Up	Clus_8	ALDH1A3
770454:TMPRSS4	24:5440853-5445914:+	770454	TMPRSS4	CDS	XM_001233788.5	(XM_001233788.5) transmembrane protease, serine 4(mRNA)	19.97	34.02	54.16	56.77	348	582	867	851	SM24__to__SM54__Up	Clus_8	TMPRSS4
418103:TMEM213	1:56319742-56323845:-	418103	TMEM213	CDS	XM_416337.4,XM_004937853.3	(XM_416337.4) transmembrane protein 213	19.8	39.89	75.65	65.39	266	534	943	761	SM0__to__SM48__Up,SM0__to__SM54__Up	Clus_8	TMEM213
396133:FN1	7:4388983-4438913:-	396133	FN1	CDS	XM_015289128.2,NM_001198712.1,XM_015289129.2,XM_015289133.2,XM_015289132.2,XM_015289131.2	(XM_015289128.2) fibronectin 1	18.62	45.6	111.86	104.58	1750	4197	9544	8362	SM0__to__SM24__Up,SM0__to__SM48__Up,SM0__to__SM54__Up,SM24__to__SM48__Up,SM24__to__SM54__Up	Clus_8	FN1
423363:JDP2	5:38465822-38481231:+	423363	JDP2	CDS	XM_015287389.2,NM_001277887.1	(XM_015287389.2) Jun dimerization protein 2	18.39	44.75	98.35	76.91	231	526	1101	814	SM0__to__SM48__Up,SM0__to__SM54__Up,SM24__to__SM48__Up,SM24__to__SM54__Up	Clus_8	JDP2
419121:GGT7	20:497720-517171:+	419121	GGT7	CDS	XM_417308.6	(XM_417308.6) gamma-glutamyltransferase 7(mRNA)	18.37	43.04	91.77	75.2	2118	4013	7257	5722	SM0__to__SM48__Up,SM0__to__SM54__Up,SM24__to__SM48__Up,SM24__to__SM54__Up	Clus_8	GGT7
420219:NECAB1	2:124557332-124612442:+	420219	NECAB1	CDS	XM_025147097.1,XM_025147098.1,XM_025147099.1,XM_025147100.1,XM_025147102.1,NM_001277413.1,XM_025147103.1,XM_025147101.1	(XM_025147097.1) N-terminal EF-hand calcium binding protein 1	17.37	38.66	59.48	51.1	274	602	875	705	SM0__to__SM48__Up	Clus_8	NECAB1
428164:PLTP	20:10532986-10537137:-	428164	PLTP	CDS	XM_025142263.1,NM_001162406.1	(XM_025142263.1) phospholipid transfer protein	15.83	44.31	187.05	113.95	286	789	3118	1774	SM0__to__SM24__Up,SM0__to__SM48__Up,SM0__to__SM54__Up,SM24__to__SM48__Up,SM24__to__SM54__Up	Clus_8	PLTP
395935:VTN	19:5790922-5795106:-	395935	VTN	CDS	NM_205061.1	(NM_205061.1) vitronectin(mRNA)	15.81	25.84	62.49	64.54	241	387	873	847	SM0__to__SM48__Up,SM0__to__SM54__Up,SM24__to__SM48__Up,SM24__to__SM54__Up	Clus_8	VTN
770705:LOC770705	1:210013-214696:+	770705	LOC770705	CDS	XM_025152739.1	(XM_025152739.1) envelope glycoprotein gp95-like(mRNA)	14.82	40.81	76.87	65.66	274	599	1154	842	SM0__to__SM48__Up,SM0__to__SM54__Up,SM24__to__SM48__Up	Clus_8	---
416814:SCARB1	15:4810486-4826755:+	416814	SCARB1	CDS	XM_415106.4,XM_015275624.2,XM_015275626.1,XM_015275625.1,XM_015275627.2	(XM_415106.4) scavenger receptor class B member 1	14.71	36.62	72.92	61.47	280	680	1266	1004	SM0__to__SM48__Up,SM0__to__SM54__Up,SM24__to__SM48__Up,SM24__to__SM54__Up	Clus_8	SCARB1
395532:COL1A1	27:5538136-5555592:+	395532	COL1A1	CDS	XM_025144131.1	(XM_025144131.1) collagen type I alpha 1 chain(mRNA)	14.62	80.88	250.84	171.49	756	4121	11912	7637	SM0__to__SM24__Up,SM0__to__SM48__Up,SM0__to__SM54__Up,SM24__to__SM48__Up,SM24__to__SM54__Up	Clus_8	---
423986:COL5A2	7:421873-611515:+	423986	COL5A2	CDS	XM_025152272.1,XM_015289203.2,XM_004942396.2,XM_015289202.2	(XM_025152272.1) collagen type V alpha 2 chain	12.69	22.1	38.46	28.16	886	1522	2469	1692	SM0__to__SM48__Up	Clus_8	COL5A2
415761:ZNF536	11:8637272-8963784:+	415761	ZNF536	CDS	XM_004944212.3,XM_015292487.2,XM_015292488.2,XM_004944211.3,XM_015292490.2,XM_015292491.2,XM_015292485.2,XM_015292486.2,XM_004944214.3,XM_015292484.2,XM_015292489.2	(XM_004944212.3) zinc finger protein 536	12.04	16.48	34.7	29.76	915	1205	2359	1906	SM24__to__SM48__Up,SM24__to__SM54__Up	Clus_8	ZNF536
101747454:BLB2	16:2572332-2573868:+	101747454	BLB2	CDS	NM_001318995.2	(NM_001318995.2) Major histocompatibility complex class II beta chain BLB2, (similar to HLA class II, D beta chain)(mRNA)	11.85	23.93	49.75	29.99	105	205	401	252	SM24__to__SM48__Up	Clus_8	---
420045:KRT20	27:7336035-7340148:-	420045	KRT20	CDS	NM_001277981.1	(NM_001277981.1) keratin 20(mRNA)	10.92	35.29	66.2	45.07	184	587	1034	656	SM0__to__SM24__Up,SM0__to__SM48__Up,SM0__to__SM54__Up	Clus_8	KRT20
416439:TMEM130	14:1712272-1721622:-	416439	TMEM130	CDS	XM_025155380.1,XM_025155379.1,XM_025155381.1,XM_414751.6,XR_003077761.1	(XM_025155380.1) transmembrane protein 130	10.43	14.87	30.88	23.88	167	235	453	329	SM24__to__SM48__Up	Clus_8	TMEM130
423075:OTOG	5:12196839-12293997:+	423075	OTOG	CDS	XM_025151291.1,XM_025151290.1,XM_004941414.3,XM_015286653.2,XM_015286655.2,XR_212324.3,XM_015286656.2	(XM_025151291.1) otogelin	10.38	18.27	33.63	21.4	1397	2467	4188	2522	SM0__to__SM48__Up,SM24__to__SM48__Up	Clus_8	OTOG
100859316:ATP2C2	11:16737156-16764619:+	100859316	ATP2C2	CDS	XM_004944264.3	(XM_004944264.3) ATPase secretory pathway Ca2+ transporting 2(mRNA)	10.22	21.1	41.41	35.34	931	1899	3462	2776	SM0__to__SM48__Up,SM0__to__SM54__Up,SM24__to__SM48__Up,SM24__to__SM54__Up	Clus_8	ATP2C2
430280:HSPB7	21:4315538-4317144:-	430280	HSPB7	CDS	XM_427836.6	(XM_427836.6) heat shock protein family B (small) member 7(mRNA)	9.58	26.11	50.82	36.76	80	215	393	265	SM0__to__SM48__Up	Clus_8	HSPB7
429161:OTOL1	9:22088591-22094170:-	429161	OTOL1	CDS	XM_015291763.1,XM_015291764.1	(XM_015291763.1) otolin 1	9.45	25.41	66.57	45.22	204	555	1382	876	SM0__to__SM48__Up,SM0__to__SM54__Up,SM24__to__SM48__Up,SM24__to__SM54__Up	Clus_8	OTOL1
107049991:EHD2	32:228309-238494:+	107049991	EHD2	CDS	XM_025144491.1	(XM_025144491.1) EH domain containing 2(mRNA)	9.24	20.39	35.84	26.87	234	511	835	588	SM0__to__SM48__Up	Clus_8	---
425657:CTSS	25:165233-169922:-	425657	CTSS	CDS	XM_015280007.1,XM_015280008.2,NM_001031345.1	(XM_015280007.1) cathepsin S	9.08	30.4	81.98	89.57	130	425	1074	1098	SM0__to__SM24__Up,SM0__to__SM48__Up,SM0__to__SM54__Up,SM24__to__SM48__Up,SM24__to__SM54__Up	Clus_8	CTSS
422844:OTOP1	4:78499862-78512753:-	422844	OTOP1	CDS	XM_025149804.1	(XM_025149804.1) otopetrin 1(mRNA)	9.01	14.7	56.33	58.87	261	418	1497	1468	SM0__to__SM48__Up,SM0__to__SM54__Up,SM24__to__SM48__Up,SM24__to__SM54__Up	Clus_8	OTOP1
395219:SOCS2	1:44923675-44925349:+	395219	SOCS2	CDS	NM_204540.1	(NM_204540.1) suppressor of cytokine signaling 2(mRNA)	8.92	14.84	28.35	28.44	148	240	431	401	SM24__to__SM54__Up	Clus_8	SOCS2
420198:PMP2	2:121340221-121344668:-	420198	PMP2	CDS	NM_001199476.1	(NM_001199476.1) peripheral myelin protein 2(mRNA)	8.28	39.53	80.26	48.02	49	229	438	244	SM0__to__SM24__Up,SM0__to__SM48__Up,SM0__to__SM54__Up	Clus_8	PMP2
395912:MGP	1:48028796-48034029:+	395912	MGP	CDS	NM_205044.2	(NM_205044.2) matrix Gla protein(mRNA)	8.04	32.23	70.82	47.91	36	141	293	184	SM0__to__SM48__Up,SM0__to__SM54__Up,SM24__to__SM48__Up	Clus_8	---
373979:FBLN1	1:70452502-70534920:+	373979	FBLN1	CDS	XM_015289892.2,NM_204165.1,XM_015289893.2	(XM_015289892.2) fibulin 1	7.84	18.97	40.82	28.93	263	640	1293	851	SM0__to__SM48__Up,SM0__to__SM54__Up,SM24__to__SM48__Up	Clus_8	FBLN1
430477:COL16A1	23:5117345-5136636:-	430477	COL16A1	CDS	XM_015297827.2,XM_015297829.2,XM_015297830.2,XM_015297831.2,XM_015297828.2	(XM_015297827.2) collagen type XVI alpha 1 chain	7.72	14.93	25.7	21.18	466	891	1426	1105	SM0__to__SM48__Up	Clus_8	COL16A1
769957:ISLR	10:3054266-3058227:-	769957	ISLR	CDS	XM_001233272.5,XM_015279035.2,XM_015279034.2,XM_015279036.2	(XM_001233272.5) immunoglobulin superfamily containing leucine rich repeat	7.27	21.39	41.11	35.64	165	477	856	696	SM0__to__SM48__Up,SM0__to__SM54__Up	Clus_8	ISLR
417799:NELL2	1:30463157-30606604:-	417799	NELL2	CDS	XM_015281255.2,NM_001030740.1	(XM_015281255.2) neural EGFL like 2	7.25	13.55	27.01	19.71	247	451	844	582	SM0__to__SM48__Up,SM24__to__SM48__Up	Clus_8	NELL2
428431:GPNMB	2:31127744-31144996:+	428431	GPNMB	CDS	XM_425991.5	(XM_425991.5) glycoprotein nmb(mRNA)	7.02	26.72	74.09	50.59	272	1025	2642	1693	SM0__to__SM24__Up,SM0__to__SM48__Up,SM0__to__SM54__Up,SM24__to__SM48__Up,SM24__to__SM54__Up	Clus_8	GPNMB
769237:ABI3BP	1:86110406-86243541:-	769237	ABI3BP	CDS	XM_015297034.1,XM_015297007.1,XM_015297017.1,XM_025143979.1,XM_015296987.2,XM_015296967.2,XM_015296995.2,XM_015296959.2,XM_015296937.2,XM_015296952.2,XM_015296978.2,XM_025143975.1,XM_015296948.2,XM_015297025.2,XM_015297002.2,XM_015296941.2,XM_015296943.2,XM_015296932.2,XM_015296923.2,XM_015297057.2,XM_015297048.2,XM_025143986.1,XM_015297032.2,XM_025144007.1,XM_015297088.2,XM_015297083.2,XM_015297…	(XM_015297034.1) ABI family member 3 binding protein	6.63	10.53	20.23	18.14	421	666	1189	987	SM24__to__SM48__Up,SM24__to__SM54__Up	Clus_8	ABI3BP
107057619:ACP5	30:396875-399988:-	107057619	ACP5	CDS	XM_015302697.2	(XM_015302697.2) acid phosphatase 5, tartrate resistant(mRNA)	6.28	17.24	37.1	28.22	72	190	382	272	SM0__to__SM48__Up,SM24__to__SM48__Up	Clus_8	---
422293:VSIG10L	4:10958295-10973852:-	422293	VSIG10L	CDS	XM_004940743.3,XM_420272.6	(XM_004940743.3) V-set and immunoglobulin domain containing 10 like	6.12	17.33	31.66	24.28	216	607	1031	735	SM0__to__SM24__Up,SM0__to__SM48__Up,SM0__to__SM54__Up	Clus_8	---
396243:COL1A2	2:23572787-23611758:+	396243	COL1A2	CDS	NM_001079714.2	(NM_001079714.2) collagen type I alpha 2 chain(mRNA)	5.74	34.05	123.8	74.79	324	1897	6443	3652	SM0__to__SM24__Up,SM0__to__SM48__Up,SM0__to__SM54__Up,SM24__to__SM48__Up,SM24__to__SM54__Up,SM48__to__SM54__Down	Clus_8	COL1A2
424831:ITM2C	9:5541382-5557609:-	424831	ITM2C	CDS	XM_025153349.1,NM_001277418.2	(XM_025153349.1) integral membrane protein 2C	5.44	6.79	10.95	12.59	176	215	324	350	SM24__to__SM54__Up	Clus_8	ITM2C
416871:HVCN1	15:6282907-6293239:-	416871	HVCN1	CDS	XM_015275297.2,XM_025155462.1,XM_015275298.2,XM_025155464.1,XM_025155463.1,NM_001030663.1	(XM_015275297.2) hydrogen voltage gated channel 1	5.42	13.12	20.63	17.72	410	907	1323	1062	SM0__to__SM48__Up	Clus_8	HVCN1
100859431:AEBP1	22:5267899-5279559:-	100859431	AEBP1	CDS	XM_015297510.2	(XM_015297510.2) AE binding protein 1(mRNA)	5.28	10.66	26.25	19.23	226	450	1035	711	SM0__to__SM48__Up,SM0__to__SM54__Up,SM24__to__SM48__Up,SM24__to__SM54__Up	Clus_8	---
396292:COL6A2	7:6782416-6808501:+	396292	COL6A2	CDS	XM_015289137.1,NM_205348.3	(XM_015289137.1) collagen type VI alpha 2 chain	5.22	11.85	31.05	30.97	243	544	1330	1244	SM0__to__SM48__Up,SM0__to__SM54__Up,SM24__to__SM48__Up,SM24__to__SM54__Up	Clus_8	COL6A2
395238:WFDC1	11:16725683-16738297:+	395238	WFDC1	CDS	XM_015292544.2,NM_204554.1	(XM_015292544.2) WAP four-disulfide core domain 1	4.88	11.83	20.36	18.34	213	494	810	683	SM0__to__SM48__Up,SM0__to__SM54__Up	Clus_8	---
374110:PTGDS	17:872548-874540:-	374110	PTGDS	CDS	NM_204259.1	(NM_204259.1) prostaglandin D2 synthase 21kDa (brain)(mRNA)	4.86	12	35.51	35.14	24	58	162	149	SM0__to__SM48__Up,SM0__to__SM54__Up,SM24__to__SM48__Up,SM24__to__SM54__Up	Clus_8	PTGDS
396000:COL6A1	7:6741125-6762197:+	396000	COL6A1	CDS	NM_205107.1	(NM_205107.1) collagen type VI alpha 1 chain(mRNA)	4.74	10.63	26.49	24.05	242	536	1246	1060	SM0__to__SM48__Up,SM0__to__SM54__Up,SM24__to__SM48__Up,SM24__to__SM54__Up	Clus_8	COL6A1
419173:MAFB	20:4690672-4693338:-	419173	MAFB	CDS	NM_001030852.1	(NM_001030852.1) MAF bZIP transcription factor B(mRNA)	4.65	9.84	34.96	19.82	132	273	908	484	SM0__to__SM48__Up,SM0__to__SM54__Up,SM24__to__SM48__Up,SM24__to__SM54__Up	Clus_8	MAFB
419088:TSKU	1:194859319-194874079:-	419088	TSKU	CDS	NM_001005346.1	(NM_001005346.1) tsukushi, small leucine rich proteoglycan(mRNA)	4.56	8.91	37.29	23.16	125	242	942	550	SM0__to__SM48__Up,SM0__to__SM54__Up,SM24__to__SM48__Up,SM24__to__SM54__Up	Clus_8	TSKU
771456:LOC771456	7:31211942-31223982:+	771456	LOC771456	CDS	XM_025152267.1,XM_025152266.1,NM_001318432.1,XM_004943000.3	(XM_025152267.1) histamine N-methyltransferase-like	4.53	6.69	16.38	10.43	101	203	428	274	SM0__to__SM48__Up,SM24__to__SM48__Up	Clus_8	---
107051310:LOC107051310	32:408761-417769:+	107051310	LOC107051310	CDS	XM_025144524.1	(XM_025144524.1) latent-transforming growth factor beta-binding protein 4-like(mRNA)	4.43	10.49	25.45	16.88	82	191	434	272	SM0__to__SM48__Up,SM24__to__SM48__Up	Clus_8	---
424930:B3GNT7	9:15424642-15429399:+	424930	B3GNT7	CDS	XM_422738.6,XM_015291495.2	(XM_422738.6) UDP-GlcNAc:betaGal beta-1,3-N-acetylglucosaminyltransferase 7	3.9	7.43	15.51	11.29	106	201	395	266	SM24__to__SM48__Up	Clus_8	B3GNT7
417892:DCN	1:44051182-44089820:-	417892	DCN	CDS	NM_001030747.2	(NM_001030747.2) decorin(mRNA)	3.78	19.42	75.5	35.11	55	278	1016	441	SM0__to__SM24__Up,SM0__to__SM48__Up,SM0__to__SM54__Up,SM24__to__SM48__Up,SM24__to__SM54__Up,SM48__to__SM54__Down	Clus_8	DCN
431587:SELENOP1	Z:13587891-13596605:-	431587	SELENOP1	CDS	NM_001031609.2	(NM_001031609.2) selenoprotein P1(mRNA)	3.76	14.77	39.82	22.04	93	360	910	471	SM0__to__SM24__Up,SM0__to__SM48__Up,SM0__to__SM54__Up,SM24__to__SM48__Up	Clus_8	---
396340:COL3A1	7:618383-681637:-	396340	COL3A1	CDS	XM_015289138.2,XM_025152154.1,NM_205380.2	(XM_015289138.2) collagen type III alpha 1 chain	3.73	10.66	36.31	21.27	233	654	2079	1143	SM0__to__SM24__Up,SM0__to__SM48__Up,SM0__to__SM54__Up,SM24__to__SM48__Up,SM24__to__SM54__Up	Clus_8	COL3A1
107055398:GRASP	33:3297480-3302987:+	107055398	GRASP	CDS	XM_025145555.1,XM_025145553.1,XM_015300270.2,XM_025145554.1	(XM_025145555.1) general receptor for phosphoinositides 1 associated scaffold protein	3.59	7.96	20.55	18.05	33	70	172	138	SM24__to__SM48__Up,SM24__to__SM54__Up	Clus_8	---
395191:OTX2	5:55982200-55989608:+	395191	OTX2	CDS	XM_015287272.2,NM_204520.2	(XM_015287272.2) orthodenticle homeobox 2	3.53	10.62	20.56	17.01	71	210	393	264	SM0__to__SM48__Up	Clus_8	---
395429:POSTN	1:173372467-173406144:+	395429	POSTN	CDS	XM_025154965.1,XM_015277605.2,XM_015277625.2,XM_015277603.2,XM_015277591.2,XM_015277595.2,XM_015277627.2,XM_015277616.2,XM_015277613.2,XM_015277599.2,NM_001030541.1	(XM_025154965.1) periostin	3.34	13.85	58.48	47.25	141	543	2166	1593	SM0__to__SM24__Up,SM0__to__SM48__Up,SM0__to__SM54__Up,SM24__to__SM48__Up,SM24__to__SM54__Up	Clus_8	POSTN
100858439:KRT17	27:7445505-7449377:-	100858439	KRT17	CDS	NM_001277984.1	(NM_001277984.1) keratin 17(mRNA)	3.25	6.84	15.6	7.07	92	209	389	202	SM0__to__SM48__Up	Clus_8	---
422868:HTRA3	4:80854901-80878094:+	422868	HTRA3	CDS	XM_015285845.1	(XM_015285845.1) HtrA serine peptidase 3(mRNA)	3.24	7.85	22.8	10.75	93	222	605	266	SM0__to__SM48__Up,SM24__to__SM48__Up,SM48__to__SM54__Down	Clus_8	HTRA3
418378:COL8A1	1:85381328-85470456:-	418378	COL8A1	CDS	XM_004938241.3,XM_015296025.2,NM_001293134.1	(XM_004938241.3) collagen type VIII alpha 1 chain	3.16	7.01	15.04	10.84	189	407	756	512	SM0__to__SM48__Up,SM24__to__SM48__Up	Clus_8	COL8A1
419521:RASSF2	22:559012-571279:+	419521	RASSF2	CDS	NM_001030884.1	(NM_001030884.1) Ras association domain family member 2(mRNA)	3.1	5.56	13.96	7.58	82	146	340	173	SM0__to__SM48__Up,SM24__to__SM48__Up	Clus_8	RASSF2
424315:TNFAIP6	7:35127897-35141554:+	424315	TNFAIP6	CDS	NM_001037837.2	(NM_001037837.2) TNF alpha induced protein 6(mRNA)	2.87	11.22	26.02	21.41	48	185	401	309	SM0__to__SM48__Up,SM0__to__SM54__Up,SM24__to__SM48__Up,SM24__to__SM54__Up	Clus_8	TNFAIP6
404771:GEM	2:125927530-125935228:-	404771	GEM	CDS	NM_213579.1	(NM_213579.1) GTP binding protein overexpressed in skeletal muscle(mRNA)	2.76	10.12	29.79	20.88	33	119	328	216	SM0__to__SM48__Up,SM0__to__SM54__Up,SM24__to__SM48__Up,SM24__to__SM54__Up	Clus_8	GEM
420943:ABCA13	2:79956135-80135269:+	420943	ABCA13	CDS	XM_025147734.1	(XM_025147734.1) ATP-binding cassette, sub-family A (ABC1), member 13(mRNA)	2.76	4.69	8.93	7.78	471	787	1396	1144	SM0__to__SM48__Up,SM24__to__SM48__Up,SM24__to__SM54__Up	Clus_8	---
422849:CYTL1	4:78878791-78881489:-	422849	CYTL1	CDS	XM_420795.4	(XM_420795.4) cytokine like 1(mRNA)	2.68	20.31	70.93	62.06	27	203	658	539	SM0__to__SM24__Up,SM0__to__SM48__Up,SM0__to__SM54__Up,SM24__to__SM48__Up,SM24__to__SM54__Up	Clus_8	CYTL1
419829:KLHDC8A	26:2087356-2099662:-	419829	KLHDC8A	CDS	XM_417963.6,XM_015299086.2,XM_015299083.2,XM_015299085.2,XM_015299084.2	(XM_417963.6) kelch domain containing 8A	2.65	3.76	7.05	8.75	103	165	275	283	SM24__to__SM54__Up	Clus_8	KLHDC8A
373992:FBN1	10:10622651-10768893:-	373992	FBN1	CDS	XM_015291934.2,XM_015291935.2	(XM_015291934.2) fibrillin 1	2.58	6.12	13.99	10.26	284	659	1400	966	SM0__to__SM48__Up,SM0__to__SM54__Up,SM24__to__SM48__Up,SM24__to__SM54__Up	Clus_8	FBN1
396548:COL6A3	7:4846470-4899768:+	396548	COL6A3	CDS	XM_015289146.2,XM_015289147.2,XM_015289148.2,XM_015289145.2,XM_015289143.2,XM_015289144.2,XM_015289151.2,XM_015289149.2,XM_015289150.2,XM_015289152.2,XM_015289153.2,XM_015289154.2,XM_015289155.2,NM_205534.2	(XM_015289146.2) collagen type VI alpha 3 chain	2.53	5.04	20.07	12.05	284	533	1963	1104	SM0__to__SM48__Up,SM0__to__SM54__Up,SM24__to__SM48__Up,SM24__to__SM54__Up	Clus_8	COL6A3
417891:LUM	1:44018283-44030483:-	417891	LUM	CDS	NM_001276357.1	(NM_001276357.1) lumican(mRNA)	2.27	7.94	31.46	14.53	53	183	680	293	SM0__to__SM48__Up,SM0__to__SM54__Up,SM24__to__SM48__Up,SM48__to__SM54__Down	Clus_8	LUM
429199:HMX3	6:32447248-32451018:+	429199	HMX3	CDS	XM_025151644.1,NM_001007985.1	(XM_025151644.1) H6 family homeobox 3	2.27	5.19	11.75	11.51	18	47	102	98	SM24__to__SM54__Up	Clus_8	HMX3
416943:GGT5	15:8642622-8661527:+	416943	GGT5	CDS	XM_415237.5,XM_025155518.1,XM_015275457.2	(XM_415237.5) gamma-glutamyltransferase 5	2.26	5.18	12.68	7.6	103	223	514	288	SM0__to__SM48__Up,SM24__to__SM48__Up	Clus_8	GGT5
428930:FRMD6	5:58188993-58216673:+	428930	FRMD6	CDS	XM_015276767.2,XM_004936518.3,XM_004936517.3	(XM_015276767.2) FERM domain containing 6	2.11	4.2	9.35	5.65	91	177	368	209	SM0__to__SM48__Up,SM24__to__SM48__Up	Clus_8	FRMD6
112533495:CFP	15:37039-69404:+	112533495	CFP	CDS	XM_025155560.1	(XM_025155560.1) complement factor properdin(mRNA)	2.1	3.21	9.58	8.67	20	31	84	71	SM24__to__SM48__Up,SM24__to__SM54__Up	Clus_8	---
395531:NID1	3:37941048-37974805:+	395531	NID1	CDS	XM_025149096.1	(XM_025149096.1) nidogen 1(mRNA)	1.97	5.42	13.48	8.33	117	315	733	425	SM0__to__SM48__Up,SM0__to__SM54__Up,SM24__to__SM48__Up	Clus_8	NID1
112532329:LOC112532329	4:10955915-10959114:+	112532329	LOC112532329	nonCDS	XR_003074915.1	(XR_003074915.1) uncharacterized LOC112532329(lnc_RNA)	1.97	4.26	8.88	5.16	60	142	268	152	SM0__to__SM48__Up	Clus_8	---
425805:NGFR	27:5831662-5843100:-	425805	NGFR	CDS	NM_001146133.1	(NM_001146133.1) nerve growth factor receptor(mRNA)	1.65	3.92	15.83	10.43	21	49	187	114	SM0__to__SM48__Up,SM24__to__SM48__Up,SM24__to__SM54__Up	Clus_8	NGFR
415953:ECM2	12:3761567-3780076:+	415953	ECM2	CDS	XM_015293485.2,XM_414297.6	(XM_015293485.2) extracellular matrix protein 2	1.62	5.65	12.84	12.32	79	270	570	515	SM0__to__SM24__Up,SM0__to__SM48__Up,SM0__to__SM54__Up,SM24__to__SM48__Up,SM24__to__SM54__Up	Clus_8	ECM2
693256:BLB1	16:2565094-2566961:-	693256	BLB1	CDS	NM_001044679.2,XM_015294994.2	(NM_001044679.2) Major histocompatibility complex class II beta chain BLB1(mRNA)	1.61	4.74	8.54	10.35	72	123	252	218	SM24__to__SM54__Up	Clus_8	---
420197:FABP5	2:121272966-121278024:+	420197	FABP5	CDS	NM_001006346.1	(NM_001006346.1) fatty acid binding protein 5(mRNA)	1.59	7.75	36.58	19.26	19	91	404	200	SM0__to__SM48__Up,SM0__to__SM54__Up,SM24__to__SM48__Up,SM24__to__SM54__Up	Clus_8	FABP5
428160:BPIFB4	20:10317106-10325229:+	428160	BPIFB4	CDS	XM_025142317.1,XM_025142318.1,XM_025142319.1	(XM_025142317.1) BPI fold containing family B, member 4	1.55	5.18	12.39	9.68	69	223	501	367	SM0__to__SM48__Up,SM0__to__SM54__Up,SM24__to__SM48__Up,SM24__to__SM54__Up	Clus_8	BPIFB4
420301:LY6CLEL	2:148366523-148371725:-	420301	LY6CLEL	CDS	XM_418413.5	(XM_418413.5) lymphocyte antigen 6 complex, locus E-like(mRNA)	1.55	4.75	13.79	10.83	10	30	82	60	SM24__to__SM48__Up	Clus_8	---
416989:SRRM4	15:10010221-10072917:-	416989	SRRM4	CDS	XM_025155573.1,XM_025155574.1,XM_025155575.1,XM_025155576.1,XM_415281.6	(XM_025155573.1) serine/arginine repetitive matrix 4	1.55	4.51	6.81	5.37	211	548	813	576	SM0__to__SM48__Up	Clus_8	SRRM4
771427:PRICKLE2	12:14032864-14122229:-	771427	PRICKLE2	CDS	XM_015293288.2,XM_004944663.3,XM_025154756.1,XM_004944662.3,XM_015293290.2	(XM_015293288.2) prickle planar cell polarity protein 2	1.48	1.82	3.83	3.88	58	76	158	145	SM24__to__SM54__Up	Clus_8	PRICKLE2
428752:AREG	4:44741666-44748282:+	428752	AREG	CDS	XM_015276315.2,NM_001031537.1	(XM_015276315.2) amphiregulin	1.45	3.21	8.69	5.76	23	50	128	79	SM24__to__SM48__Up	Clus_8	---
427591:FAM107A	12:12253217-12269881:-	427591	FAM107A	CDS	XM_004944645.3,XM_425164.4	(XM_004944645.3) family with sequence similarity 107 member A	1.41	1.82	4.57	4.27	63	89	183	166	SM24__to__SM54__Up	Clus_8	FAM107A
395313:MX1	1:110239751-110260516:+	395313	MX1	CDS	NM_204609.1	(NM_204609.1) MX dynamin like GTPase 1(mRNA)	1.35	3.24	10.91	4.33	35	83	261	97	SM0__to__SM48__Up,SM24__to__SM48__Up,SM48__to__SM54__Down	Clus_8	MX2
100858014:EMILIN1	3:104461366-104466571:+	100858014	EMILIN1	CDS	XM_015285012.2	(XM_015285012.2) elastin microfibril interfacer 1(mRNA)	1.35	2.7	6.77	3.73	39	77	181	94	SM24__to__SM48__Up	Clus_8	---
419933:PRELP	26:5163600-5174496:+	419933	PRELP	CDS	XM_418054.6	(XM_418054.6) proline and arginine rich end leucine rich repeat protein(mRNA)	1.34	4.71	10.74	6.54	46	160	339	193	SM0__to__SM48__Up,SM24__to__SM48__Up	Clus_8	PRELP
395561:WNT4	21:6313309-6325046:+	395561	WNT4	CDS	NM_204783.1	(NM_204783.1) Wnt family member 4(mRNA)	1.33	2.93	7.86	7.11	18	39	98	84	SM24__to__SM48__Up,SM24__to__SM54__Up	Clus_8	WNT4
432368:SNAI2	2:108428944-108432498:-	432368	SNAI2	CDS	XM_419196.6	(XM_419196.6) snail family transcriptional repressor 2(mRNA)	1.28	2.78	9.44	6.2	28	61	191	117	SM0__to__SM48__Up,SM24__to__SM48__Up,SM24__to__SM54__Up	Clus_8	SNAI2
427908:C1QTNF6	1:51437318-51445554:+	427908	C1QTNF6	CDS	XM_004937751.3,XM_004937750.3,XM_425481.5	(XM_004937751.3) C1q and tumor necrosis factor related protein 6	1.26	4.38	14.04	10.72	52	176	536	382	SM0__to__SM48__Up,SM0__to__SM54__Up,SM24__to__SM48__Up,SM24__to__SM54__Up	Clus_8	C1QTNF6
769665:CHAD	18:10351960-10359650:+	769665	CHAD	CDS	XM_001232035.5,XM_004946334.3	(XM_001232035.5) chondroadherin	1.25	10.22	90.38	38.42	28	224	1852	739	SM0__to__SM24__Up,SM0__to__SM48__Up,SM0__to__SM54__Up,SM24__to__SM48__Up,SM24__to__SM54__Up,SM48__to__SM54__Down	Clus_8	CHAD
373908:EDNRA	4:31904342-31933857:+	373908	EDNRA	CDS	NM_204119.1	(NM_204119.1) endothelin receptor type A(mRNA)	1.22	3.53	9.7	6.54	39	111	285	180	SM0__to__SM48__Up,SM0__to__SM54__Up,SM24__to__SM48__Up	Clus_8	EDNRA
396196:GCG	7:21113155-21132291:+	396196	GCG	CDS	XM_015289639.2,NR_073182.2,NM_001190165.3,NM_205260.4	(XM_015289639.2) glucagon	1.22	1.85	4.28	3.95	84	127	307	234	SM24__to__SM48__Up,SM24__to__SM54__Up	Clus_8	---
423952:CHST15	6:32816682-32859776:-	423952	CHST15	CDS	XM_421811.6	(XM_421811.6) carbohydrate sulfotransferase 15(mRNA)	1.21	2.38	6.24	4.61	35	68	166	116	SM24__to__SM48__Up	Clus_8	CHST15
101747696:CRIP1	8:4371680-4375045:-	101747696	CRIP1	CDS	NM_001282303.1	(NM_001282303.1) cysteine rich protein 1(mRNA)	1.18	6.19	15.08	10.16	8	41	94	59	SM0__to__SM48__Up	Clus_8	CRIP1
416266:FAT2	13:13653527-13702002:+	416266	FAT2	CDS	XM_414584.6	(XM_414584.6) FAT atypical cadherin 2(mRNA)	1.18	2.5	4.45	4.07	198	414	691	591	SM0__to__SM48__Up	Clus_8	FAT2
418983:MMP7	1:183873195-183877555:+	418983	MMP7	CDS	NM_001006278.1	(NM_001006278.1) matrix metallopeptidase 7(mRNA)	1.16	2.22	9.43	7.42	8	15	60	44	SM24__to__SM48__Up,SM24__to__SM54__Up	Clus_8	MMP7
428121:LRRC32	1:195021647-195040782:+	428121	LRRC32	CDS	XM_004938944.3	(XM_004938944.3) leucine rich repeat containing 32(mRNA)	1.05	2.85	8.51	4.39	47	126	351	170	SM0__to__SM48__Up,SM24__to__SM48__Up	Clus_8	LRRC32
417890:EPYC	1:43956043-43978617:-	417890	EPYC	CDS	NM_001004382.2,XM_025148153.1	(NM_001004382.2) epiphycan(mRNA)	1.04	4.66	14.47	5.6	17	75	219	80	SM0__to__SM48__Up,SM24__to__SM48__Up,SM48__to__SM54__Down	Clus_8	EPYC
107053920:LOC107053920	8:2137472-2409334:-	107053920	LOC107053920	nonCDS	XR_003076461.1,XR_003076463.1,XR_003076451.1,XR_003076464.1,XR_003076456.1,XR_003076458.1,XR_003076454.1,XR_003076455.1,XR_003076448.1,XR_003076449.1,XR_003076459.1,XR_003076453.1,XR_003076446.1,XR_003076462.1,XR_003076457.1,XR_003076452.1,XR_003076445.1,XR_001467713.2,XR_003076447.1,XR_003076450.1,XR_003076465.1,XR_003076460.1	(XR_003076461.1) uncharacterized LOC107053920	0.98	1.88	4.76	2.45	247	459	1094	528	SM0__to__SM48__Up,SM24__to__SM48__Up,SM48__to__SM54__Down	Clus_8	---
100857422:POU3F4	4:9060787-9064716:-	100857422	POU3F4	CDS	XM_003641077.4	(XM_003641077.4) POU class 3 homeobox 4(mRNA)	0.93	2.82	5.97	4.36	30	90	178	123	SM0__to__SM48__Up	Clus_8	---
420325:KCNQ3	2:141402249-141592570:-	420325	KCNQ3	CDS	XM_015283117.2,XM_015283119.2,XM_015283118.2	(XM_015283117.2) potassium voltage-gated channel subfamily Q member 3	0.92	3.07	6.67	4.91	81	225	511	348	SM0__to__SM48__Up,SM0__to__SM54__Up,SM24__to__SM48__Up	Clus_8	KCNQ3
423719:LOC423719	6:12645142-12652440:-	423719	LOC423719	CDS	XM_025151705.1,XM_025151707.1,XM_015288261.2,XM_025151706.1	(XM_025151705.1) proactivator polypeptide-like	0.85	1.69	4.63	5.33	23	44	100	112	SM24__to__SM54__Up	Clus_8	---
419723:FLI1	24:1005761-1089885:+	419723	FLI1	CDS	XM_015297986.2,XM_015297987.2,XM_025143182.1,NM_001030908.1,XM_025143183.1	(XM_015297986.2) Fli-1 proto-oncogene, ETS transcription factor	0.82	1.99	4.77	2.7	31	73	166	88	SM24__to__SM48__Up	Clus_8	FLI1
416032:CHST13	12:10859226-10883423:+	416032	CHST13	CDS	XM_001233229.5,XM_004944602.3	(XM_001233229.5) carbohydrate sulfotransferase 13	0.82	1.92	4.67	3.74	39	90	206	155	SM0__to__SM48__Up,SM24__to__SM48__Up	Clus_8	---
395434:POPDC3	3:68845662-68850001:+	395434	POPDC3	CDS	NM_204697.2	(NM_204697.2) popeye domain containing 3(mRNA)	0.8	1.68	3.96	4.95	14	29	64	75	SM24__to__SM54__Up	Clus_8	POPDC3
395721:KCNA4	5:4730016-4734470:-	395721	KCNA4	CDS	NM_204899.2	(NM_204899.2) potassium voltage-gated channel subfamily A member 4(mRNA)	0.8	1.25	2.59	2.73	32	49	95	94	SM24__to__SM54__Up	Clus_8	KCNA4
112533460:LOC112533460	14:16066180-16082358:+	112533460	LOC112533460	CDS	XM_025155303.1	(XM_025155303.1) potassium-transporting ATPase alpha chain 1-like(mRNA)	0.79	2.01	6.64	3.67	8	21	63	32	SM24__to__SM48__Up	Clus_8	---
422002:NUGGC	3:105078989-105090241:+	422002	NUGGC	CDS	XM_004935847.3,XM_004935848.3	(XM_004935847.3) nuclear GTPase, germinal center associated	0.76	3.14	6.52	4.27	23	101	195	119	SM0__to__SM48__Up	Clus_8	---
107055361:LOC107055361	28:3535037-3536255:-	107055361	LOC107055361	CDS	XM_015300113.2	(XM_015300113.2) early endosome antigen 1-like(mRNA)	0.76	2.85	17.66	5.32	6	22	129	36	SM0__to__SM48__Up,SM24__to__SM48__Up,SM48__to__SM54__Down	Clus_8	---
770854:CAMKV	12:2990639-2996770:-	770854	CAMKV	CDS	XM_015292846.2	(XM_015292846.2) CaM kinase like vesicle associated(mRNA)	0.76	2.37	6.25	4.21	14	43	108	67	SM0__to__SM48__Up,SM24__to__SM48__Up	Clus_8	CAMKV
107049127:SERPINA3/4L	5:45812844-45837205:-	107049127	SERPINA3/4L	CDS	XM_015287772.2,XM_015287769.2,XM_015287770.2	(XM_015287772.2) serpin A3-4-like	0.76	2.06	11.38	10.86	24	62	314	282	SM0__to__SM48__Up,SM0__to__SM54__Up,SM24__to__SM48__Up,SM24__to__SM54__Up	Clus_8	---
396490:TAGLN	24:5236144-5238982:+	396490	TAGLN	CDS	XM_015297970.2,NM_205494.1	(XM_015297970.2) transgelin	0.74	5.44	24.26	20.5	8	58	245	192	SM0__to__SM48__Up,SM0__to__SM54__Up,SM24__to__SM48__Up,SM24__to__SM54__Up	Clus_8	TAGLN
429074:NPL	8:7811785-7832540:+	429074	NPL	CDS	XM_025152898.1,XM_015290325.2,NM_001031560.2,XM_025152895.1,XM_025152896.1,XM_025152897.1	(XM_025152898.1) N-acetylneuraminate pyruvate lyase	0.74	1.04	5.15	2.48	10	23	85	33	SM24__to__SM48__Up	Clus_8	NPL
418107:AKR1D1	1:56550520-56584579:+	418107	AKR1D1	CDS	NM_001277393.1,XM_015285521.2	(NM_001277393.1) aldo-keto reductase family 1 member D1(mRNA)	0.67	3.08	19.87	8.31	8	36	218	84	SM0__to__SM48__Up,SM0__to__SM54__Up,SM24__to__SM48__Up,SM24__to__SM54__Up,SM48__to__SM54__Down	Clus_8	AKR1D1
107052962:LOC107052962	3:17363184-17389337:+	107052962	LOC107052962	nonCDS	XR_003074488.1,XR_001465818.1,XR_001465816.1	(XR_003074488.1) uncharacterized LOC107052962	0.65	1.75	3.7	2.11	86	202	476	207	SM0__to__SM48__Up,SM24__to__SM48__Up,SM48__to__SM54__Down	Clus_8	---
415651:CX3CL1	11:772346-776627:+	415651	CX3CL1	CDS	NM_001077232.1	(NM_001077232.1) C-X3-C motif chemokine ligand 1(mRNA)	0.63	2	8.7	4.32	9	28	114	53	SM0__to__SM48__Up,SM24__to__SM48__Up	Clus_8	---
418294:C1S	1:78045562-78054666:+	418294	C1S	CDS	NM_001030777.1	(NM_001030777.1) complement C1s(mRNA)	0.61	3.2	7.16	4.4	17	88	184	107	SM0__to__SM48__Up,SM0__to__SM54__Up	Clus_8	C1S
378926:ANKRD1	6:20474777-20483465:-	378926	ANKRD1	CDS	NM_204405.1	(NM_204405.1) ankyrin repeat domain 1(mRNA)	0.61	1.64	4.18	2.05	22	56	133	61	SM24__to__SM48__Up	Clus_8	ANKRD1
112530022:LOC112530022	1:61912205-61929203:+	112530022	LOC112530022	nonCDS	XR_003071140.1	(XR_003071140.1) uncharacterized LOC112530022(lnc_RNA)	0.61	0.88	1.48	1.7	118	167	262	280	SM24__to__SM54__Up	Clus_8	---
100858585:OTX1	3:9984770-9988057:+	100858585	OTX1	CDS	XM_015278112.2	(XM_015278112.2) orthodenticle homeobox 1(mRNA)	0.59	2.13	6.72	4.49	11	39	115	72	SM0__to__SM48__Up,SM24__to__SM48__Up	Clus_8	---
769256:IL17REL	1:20198058-20241024:-	769256	IL17REL	CDS	XR_003076928.1,XM_015273739.2,XM_025153841.1,XM_015273696.2,XM_001232492.5	(XR_003076928.1) interleukin 17 receptor E like	0.59	1.3	5.13	2.7	15	34	121	60	SM0__to__SM48__Up,SM24__to__SM48__Up	Clus_8	IL17REL
395305:SSTR2	18:8968317-8975462:+	395305	SSTR2	CDS	XM_015279869.2,NM_001030345.2	(XM_015279869.2) somatostatin receptor 2	0.55	0.75	1.57	2.1	27	56	109	106	SM24__to__SM54__Up	Clus_8	SSTR2
423788:CH25H	6:20161226-20162609:-	423788	CH25H	CDS	NM_001277354.1	(NM_001277354.1) cholesterol 25-hydroxylase(mRNA)	0.54	3.47	12.37	4.95	7	44	148	55	SM0__to__SM48__Up,SM24__to__SM48__Up,SM48__to__SM54__Down	Clus_8	CH25H
771476:LMOD1	26:1123342-1132975:+	771476	LMOD1	CDS	XM_004934868.3	(XM_004934868.3) leiomodin 1(mRNA)	0.54	2.12	7.92	4.73	16	62	216	121	SM0__to__SM48__Up,SM0__to__SM54__Up,SM24__to__SM48__Up,SM24__to__SM54__Up	Clus_8	LMOD1
101751203:MMP11	15:8265859-8283487:+	101751203	MMP11	CDS	XM_004934502.3	(XM_004934502.3) matrix metallopeptidase 11(mRNA)	0.53	3.93	14.8	9.24	12	87	306	179	SM0__to__SM24__Up,SM0__to__SM48__Up,SM0__to__SM54__Up,SM24__to__SM48__Up,SM24__to__SM54__Up	Clus_8	SMARCB1
396389:NTN1	18:2045396-2092970:+	396389	NTN1	CDS	NM_205419.1	(NM_205419.1) netrin 1(mRNA)	0.51	2.07	4.89	3.34	11	44	97	62	SM0__to__SM48__Up	Clus_8	NTN1
425976:BCAN	25:2658753-2671497:+	425976	BCAN	CDS	XM_015298414.2,XM_015298417.2,XM_015298413.2,XM_015298416.1,XM_015298418.2	(XM_015298414.2) brevican	0.51	1.24	5.98	2.86	17	43	192	85	SM0__to__SM48__Up,SM24__to__SM48__Up,SM24__to__SM54__Up	Clus_8	BCAN
417131:CEP350L	17:8282915-8317974:+	417131	CEP350L	CDS	XM_015279813.2,XM_015279814.2	(XM_015279813.2) centrosome-associated protein 350-like	0.5	0.9	2.58	1.59	50	88	233	138	SM24__to__SM48__Up	Clus_8	---
421921:CMPK2	3:94979274-94986517:-	421921	CMPK2	CDS	XM_015284945.2	(XM_015284945.2) cytidine/uridine monophosphate kinase 2(mRNA)	0.48	1.7	8.97	1.85	17	60	296	57	SM0__to__SM48__Up,SM24__to__SM48__Up,SM48__to__SM54__Down	Clus_8	---
425757:OVSTL	1:76409680-76447128:-	425757	OVSTL	CDS	XM_025151918.1	(XM_025151918.1) ovostatin-like(mRNA)	0.47	1.56	3.46	1.96	28	91	189	100	SM0__to__SM48__Up	Clus_8	---
418998:HEPHL1	1:186998175-187034776:-	418998	HEPHL1	CDS	XM_025146895.1,XM_015280492.2,XM_025146896.1	(XM_025146895.1) hephaestin like 1	0.46	1.13	2.93	1.68	25	66	159	86	SM0__to__SM48__Up,SM24__to__SM48__Up	Clus_8	HEPHL1
768899:LRRC15	9:13058695-13082760:+	768899	LRRC15	CDS	XM_025153728.1	(XM_025153728.1) leucine rich repeat containing 15(mRNA)	0.44	1.01	2.37	1.75	101	227	497	341	SM0__to__SM48__Up,SM24__to__SM48__Up	Clus_8	LRRC15
408035:EGF	4:58017066-58073689:-	408035	EGF	CDS	XM_015276164.2,NM_001001292.1	(XM_015276164.2) epidermal growth factor	0.38	0.7	1.91	0.79	24	48	119	50	SM24__to__SM48__Up	Clus_8	EGF
395683:MMP13	1:183731120-183738421:+	395683	MMP13	CDS	NM_001293090.1	(NM_001293090.1) matrix metallopeptidase 13(mRNA)	0.37	1.17	5.11	3.37	10	31	126	78	SM0__to__SM48__Up,SM24__to__SM48__Up,SM24__to__SM54__Up	Clus_8	MMP13
769989:C1QTNF5	24:4225029-4227427:+	769989	C1QTNF5	CDS	XM_001232466.5	(XM_001232466.5) C1q and tumor necrosis factor related protein 5(mRNA)	0.34	2.45	7.2	2.6	4	28	78	28	SM0__to__SM48__Up,SM24__to__SM48__Up	Clus_8	C1QTNF5
395104:TBX18	3:77240681-77263108:+	395104	TBX18	CDS	NM_204453.3	(NM_204453.3) T-box 18(mRNA)	0.33	1.98	4.37	2.29	11	64	132	65	SM0__to__SM48__Up	Clus_8	TBX18
101749220:LOC101749220	24:5784519-5792969:-	101749220	LOC101749220	CDS	XM_004948132.3,XM_015298292.2	(XM_004948132.3) uncharacterized LOC101749220	0.33	1.13	4.33	3.23	23	77	275	192	SM0__to__SM48__Up,SM0__to__SM54__Up,SM24__to__SM48__Up,SM24__to__SM54__Up	Clus_8	---
776594:LOC776594	11:17036622-17046958:+	776594	LOC776594	CDS	XM_025154321.1	(XM_025154321.1) uncharacterized LOC776594(mRNA)	0.31	1.41	3.92	4.24	6	27	70	71	SM0__to__SM54__Up,SM24__to__SM54__Up	Clus_8	---
414336:ST8SIA2	10:14943758-14970569:+	414336	ST8SIA2	CDS	XM_015292082.2,NM_001001604.1	(XM_015292082.2) ST8 alpha-N-acetyl-neuraminide alpha-2,8-sialyltransferase 2	0.3	1.82	4.86	3.95	12	30	100	76	SM0__to__SM48__Up,SM24__to__SM48__Up,SM24__to__SM54__Up	Clus_8	ST8SIA2
396039:FOXC2	11:17359932-17361636:-	396039	FOXC2	CDS	NM_205138.1	(NM_205138.1) forkhead box C2(mRNA)	0.3	0.67	2.68	1.67	5	11	41	24	SM24__to__SM48__Up	Clus_8	FOXC2
100859304:LOC100859304	1:151352876-151354505:-	100859304	LOC100859304	CDS	XM_003640549.4	(XM_003640549.4) envelope glycoprotein gp95-like(mRNA)	0.3	0.56	2.63	1.45	8	17	55	36	SM24__to__SM48__Up	Clus_8	---
395794:FOXD3	8:28132659-28134130:+	395794	FOXD3	CDS	NM_204951.2	(NM_204951.2) forkhead box D3(mRNA)	0.29	1.17	11.05	4.33	4	16	142	52	SM0__to__SM48__Up,SM24__to__SM48__Up,SM24__to__SM54__Up,SM48__to__SM54__Down	Clus_8	---
101752106:LOC101752106	5:55888757-55980261:-	101752106	LOC101752106	nonCDS	XR_210740.3	(XR_210740.3) uncharacterized LOC101752106(lnc_RNA)	0.27	0.55	1.92	1.42	9	18	59	41	SM24__to__SM48__Up	Clus_8	---
422315:ARHGEF9	4:11685421-11872034:+	422315	ARHGEF9	CDS	XM_015278576.2,XM_015278577.2,XM_015278575.2,XM_015278580.2,XM_004940783.3,XM_420291.6,XM_004940784.3,XM_015278578.2,XM_004940785.3,XM_015278581.2	(XM_015278576.2) Cdc42 guanine nucleotide exchange factor 9	0.26	0.46	1.36	1.15	14	24	69	54	SM24__to__SM48__Up,SM24__to__SM54__Up	Clus_8	ARHGEF9
101747868:LOC101747868	2:148295243-148301530:+	101747868	LOC101747868	CDS	XM_004940078.3	(XM_004940078.3) ly6/PLAUR domain-containing protein 2-like(mRNA)	0.25	0.87	4.04	2.97	5	17	75	51	SM0__to__SM48__Up,SM24__to__SM48__Up,SM24__to__SM54__Up	Clus_8	---
423787:ACTA2	6:20062662-20075102:-	423787	ACTA2	CDS	XM_015288391.2,XM_015288392.2,NM_001031229.1	(XM_015288391.2) actin, alpha 2, smooth muscle, aorta	0.24	2.12	15.52	11.36	5	45	289	190	SM0__to__SM48__Up,SM0__to__SM54__Up,SM24__to__SM48__Up,SM24__to__SM54__Up	Clus_8	ACTA2
424227:CYP27C1	7:23652195-23672245:+	424227	CYP27C1	CDS	XM_004942891.3,XM_025152584.1	(XM_004942891.3) cytochrome P450 family 27 subfamily C member 1	0.22	0.42	1.07	1.2	13	25	60	64	SM24__to__SM54__Up	Clus_8	CYP27C1
770126:LOC770126	25:3764215-3767665:+	770126	LOC770126	CDS	XM_015298668.2,XM_004948302.3,XM_015298669.2,XR_001470132.2,XR_001470131.2	(XM_015298668.2) uncharacterized LOC770126	0.21	0.63	3.18	1.96	2	6	28	15	SM24__to__SM48__Up	Clus_8	---
395882:BPIFB2	20:10296177-10301937:-	395882	BPIFB2	CDS	XM_015296335.2,XM_025142176.1,NM_205026.1	(XM_015296335.2) BPI fold containing family B member 2	0.2	1.77	13.77	15.45	3	29	212	220	SM0__to__SM48__Up,SM0__to__SM54__Up,SM24__to__SM48__Up,SM24__to__SM54__Up	Clus_8	---
373995:KERA	1:43997022-44011257:-	373995	KERA	CDS	XM_015283699.2,XM_015283706.2,NM_204176.1	(XM_015283699.2) keratocan	0.2	1.45	5.49	1.66	9	41	150	57	SM0__to__SM48__Up,SM24__to__SM48__Up,SM48__to__SM54__Down	Clus_8	KERA
396181:ITGB2	7:7177676-7189706:-	396181	ITGB2	CDS	XM_015289134.2,XM_015289135.2,XM_015289136.2,NM_205251.1	(XM_015289134.2) integrin subunit beta 2	0.19	0.8	2.51	1.28	8	30	87	43	SM0__to__SM48__Up,SM24__to__SM48__Up	Clus_8	ITGB2
423611:MMRN2	6:3310194-3332554:-	423611	MMRN2	CDS	XM_421496.6,XM_025151897.1	(XM_421496.6) multimerin 2	0.19	0.52	1.62	0.99	15	36	93	45	SM24__to__SM48__Up	Clus_8	MMRN2
423477:TNFAIP2	5:50328908-50347513:+	423477	TNFAIP2	CDS	XM_015287936.1	(XM_015287936.1) TNF alpha induced protein 2(mRNA)	0.16	0.98	2.92	2.36	7	43	119	91	SM0__to__SM48__Up,SM0__to__SM54__Up,SM24__to__SM48__Up,SM24__to__SM54__Up	Clus_8	TNFAIP2
100857446:ACVRL1	33:3270307-3278788:+	100857446	ACVRL1	CDS	XM_015300268.2	(XM_015300268.2) activin A receptor like type 1(mRNA)	0.16	0.85	2.51	2.98	3	16	44	49	SM24__to__SM54__Up	Clus_8	ACVRL1
100858578:ROBO3	24:280226-289839:-	100858578	ROBO3	CDS	XM_025143241.1,XM_015298081.2,XM_015298078.2,XM_015298080.2,XM_015298079.2	(XM_025143241.1) roundabout guidance receptor 3	0.16	0.41	1.46	2.27	7	21	64	92	SM0__to__SM54__Up,SM24__to__SM48__Up,SM24__to__SM54__Up	Clus_8	ROBO3
107053163:LOC107053163	3:101713338-101738831:-	107053163	LOC107053163	CDS	XM_025149247.1,XM_025149245.1,XM_025149244.1,XM_015285061.2,XM_025149243.1,XM_025149246.1,XM_015285058.2	(XM_025149247.1) uncharacterized LOC107053163	0.14	0.39	1.06	0.61	12	28	75	44	SM24__to__SM48__Up	Clus_8	---
423698:HKDC1	6:11554506-11573866:+	423698	HKDC1	CDS	XM_421579.6	(XM_421579.6) hexokinase domain containing 1(mRNA)	0.13	0.42	1.44	0.98	9	29	92	59	SM0__to__SM48__Up,SM24__to__SM48__Up	Clus_8	HKDC1
428650:RSAD2	3:94991681-94996735:+	428650	RSAD2	CDS	NM_001318443.1	(NM_001318443.1) radical S-adenosyl methionine domain containing 2(mRNA)	0.11	2.46	23.32	5.86	1	22	196	46	SM0__to__SM48__Up,SM0__to__SM54__Up,SM24__to__SM48__Up,SM48__to__SM54__Down	Clus_8	RSAD2
770237:SKOR2	Z:1721561-1743590:+	770237	SKOR2	CDS	XM_025145211.1,XM_015277410.1	(XM_025145211.1) SKI family transcriptional corepressor 2	0.11	0.61	3.42	1.46	5	29	148	60	SM0__to__SM48__Up,SM24__to__SM48__Up	Clus_8	---
428842:OLFML1	5:7557261-7568034:+	428842	OLFML1	CDS	XM_015286421.2,XM_426398.5	(XM_015286421.2) olfactomedin like 1	0.1	0.42	2.33	0.64	6	24	123	32	SM0__to__SM48__Up,SM24__to__SM48__Up,SM48__to__SM54__Down	Clus_8	OLFML1
374103:ZIC1	9:12074944-12078463:+	374103	ZIC1	CDS	NM_204254.1	(NM_204254.1) Zic family member 1(mRNA)	0.1	0.39	1.41	1.51	2	8	27	27	SM24__to__SM54__Up	Clus_8	ZIC1
395850:MMP27	1:183804798-183812264:+	395850	MMP27	CDS	NM_205000.1	(NM_205000.1) matrix metallopeptidase 27(mRNA)	0.07	0.61	3.1	1.15	1	9	43	15	SM24__to__SM48__Up	Clus_8	MMP27
418043:CYTH4	1:51385362-51413755:-	418043	CYTH4	CDS	XM_025148643.1,NM_001012815.1	(XM_025148643.1) cytohesin 4	0.04	0.2	1.56	0.46	1	5	37	10	SM24__to__SM48__Up	Clus_8	CYTH4
395258:IL15	4:29990010-30022148:+	395258	IL15	CDS	NM_204571.1,XM_025149492.1,XM_015276113.2	(NM_204571.1) interleukin 15(mRNA)	0	0.49	4.81	1.85	0	3	26	10	SM24__to__SM48__Up	Clus_8	---
395970:FTH1	5:16995949-17000513:-	395970	FTH1	CDS	NM_205086.1	(NM_205086.1) ferritin heavy chain 1(mRNA)	2187.89	4670.36	6636.08	6204.78	14918	31196	41711	36354	SM0__to__SM24__Up,SM0__to__SM48__Up,SM0__to__SM54__Up	Clus_7	FTH1
386571:SPARC	13:13624064-13631175:+	386571	SPARC	CDS	NM_204410.1	(NM_204410.1) secreted protein acidic and cysteine rich(mRNA)	775.8	1430.78	1832.76	1864.52	6541	11844	14245	13535	SM0__to__SM48__Up,SM0__to__SM54__Up	Clus_7	SPARC
396329:CTSB	3:107371760-107380846:-	396329	CTSB	CDS	NM_205371.2	(NM_205371.2) cathepsin B(mRNA)	551.44	1096.29	1574.86	1571.85	6210	12130	16331	15236	SM0__to__SM24__Up,SM0__to__SM48__Up,SM0__to__SM54__Up,SM24__to__SM54__Up	Clus_7	CTSB
419932:BTG2	26:5122814-5126864:+	419932	BTG2	CDS	XM_418053.6	(XM_418053.6) BTG anti-proliferation factor 2(mRNA)	505.31	941.5	1015.9	1090.94	16486	30285	30489	30707	SM0__to__SM24__Up,SM0__to__SM54__Up	Clus_7	BTG2
427638:GPX3	13:13762664-13764657:-	427638	GPX3	CDS	NM_001163232.2	(NM_001163232.2) glutathione peroxidase 3(mRNA)	469.36	880.29	1081.2	1109.85	4071	7502	8638	8283	SM0__to__SM54__Up	Clus_7	GPX3
770547:GIF	5:247788-250178:-	770547	GIF	CDS	XM_001233884.5	(XM_001233884.5) gastric intrinsic factor(mRNA)	195.28	1026.7	1486.68	1514.93	2623	13571	18393	17543	SM0__to__SM24__Up,SM0__to__SM48__Up,SM0__to__SM54__Up,SM24__to__SM54__Up	Clus_7	GIF
423474:LOC423474	5:50224754-50244142:+	423474	LOC423474	nonCDS	XR_001466917.2	(XR_001466917.2) protein LBH-like(lnc_RNA)	144.19	307.33	345.43	508.89	5740	12055	12650	17466	SM0__to__SM24__Up,SM0__to__SM48__Up,SM0__to__SM54__Up,SM24__to__SM54__Up,SM48__to__SM54__Up	Clus_7	---
429089:CYR61	8:16587842-16590293:-	429089	CYR61	CDS	NM_001031563.1	(NM_001031563.1) cysteine rich angiogenic inducer 61(mRNA)	140.99	432.1	521.09	544.37	2526	7614	8589	8403	SM0__to__SM24__Up,SM0__to__SM48__Up,SM0__to__SM54__Up	Clus_7	CYR61
107051859:PTTG1IP	9:5328520-5334059:+	107051859	PTTG1IP	CDS	XM_015277077.2,XM_015277078.2	(XM_015277077.2) PTTG1 interacting protein	128.89	265.75	365.36	353.83	1458	2956	3805	3448	SM0__to__SM48__Up,SM0__to__SM54__Up	Clus_7	PTTG1IP
425576:TPP1	1:197476189-197480661:-	425576	TPP1	CDS	XM_015280924.2	(XM_015280924.2) tripeptidyl peptidase 1(mRNA)	123.18	284.3	403.06	396.07	2210	5012	6650	6125	SM0__to__SM24__Up,SM0__to__SM48__Up,SM0__to__SM54__Up	Clus_7	TPP1
396536:APOA1	24:5140178-5141688:-	396536	APOA1	CDS	XM_015297971.2,NM_205525.4	(XM_015297971.2) apolipoprotein A1	112.05	1953.89	4140.25	3995.18	930	15926	31674	28515	SM0__to__SM24__Up,SM0__to__SM48__Up,SM0__to__SM54__Up,SM24__to__SM48__Up,SM24__to__SM54__Up	Clus_7	APOA1
421131:PENK	2:111379987-111384313:-	421131	PENK	CDS	XM_419213.5	(XM_419213.5) proenkephalin(mRNA)	108.91	428.02	498.39	621.48	1577	6098	6640	7744	SM0__to__SM24__Up,SM0__to__SM48__Up,SM0__to__SM54__Up	Clus_7	PENK
428083:GJB2	1:180294098-180307555:+	428083	GJB2	CDS	XR_003075465.1,XM_025151271.1,XR_003075468.1,NM_001270816.1	(XR_003075465.1) gap junction protein beta 2	107.6	227.41	265.13	286.53	2650	5601	6488	6259	SM0__to__SM24__Up,SM0__to__SM48__Up,SM0__to__SM54__Up	Clus_7	GJB2
427391:CDO1	Z:73147042-73156877:+	427391	CDO1	CDS	XM_424964.4	(XM_424964.4) cysteine dioxygenase type 1(mRNA)	79.4	162.52	222.58	240.4	1012	2038	2615	2643	SM0__to__SM54__Up	Clus_7	CDO1
424552:NEXN	8:19269322-19293998:-	424552	NEXN	CDS	XM_015290907.2,XM_015290908.2,XM_015290898.1,XM_015290903.2,XM_015290901.2,XM_025153019.1,XM_015290905.2,XM_015290899.1,XM_015290900.2,XM_025153020.1,XM_025153018.1,XM_025153023.1,XM_015290902.2,XM_025153022.1,XM_015290904.2,XM_025153021.1	(XM_015290907.2) nexilin F-actin binding protein	71.85	214.46	268.66	305.46	1829	5408	6340	6755	SM0__to__SM24__Up,SM0__to__SM48__Up,SM0__to__SM54__Up	Clus_7	NEXN
422277:SH3BGRL	4:9342725-9373476:-	422277	SH3BGRL	CDS	NM_001012574.1	(NM_001012574.1) SH3 domain binding glutamate rich protein like(mRNA)	71.24	183.19	214.63	218.66	2397	6078	6638	6350	SM0__to__SM24__Up,SM0__to__SM48__Up,SM0__to__SM54__Up	Clus_7	SH3BGRL
101750213:ATOH1	4:37043306-37044898:+	101750213	ATOH1	CDS	XM_004941130.3	(XM_004941130.3) atonal homolog 1 (Drosophila)(mRNA)	66.46	212.18	216.86	267.17	1025	3222	3081	3559	SM0__to__SM24__Up,SM0__to__SM48__Up,SM0__to__SM54__Up	Clus_7	ATOH1
395545:FRZB	7:2337402-2352802:+	395545	FRZB	CDS	NM_204772.2	(NM_204772.2) frizzled-related protein(mRNA)	59.58	116.65	159.87	181.14	1212	2335	2999	3173	SM0__to__SM54__Up,SM24__to__SM54__Up	Clus_7	FRZB
416304:SPOCK1	13:15286688-15544243:-	416304	SPOCK1	CDS	XM_015293953.2	(XM_015293953.2) SPARC/osteonectin, cwcv and kazal like domains proteoglycan 1(mRNA)	57.96	116.28	135.05	172.85	2961	5868	6347	7622	SM0__to__SM54__Up,SM24__to__SM54__Up	Clus_7	SPOCK1
378898:DDAH1	8:16625972-16676035:+	378898	DDAH1	CDS	NM_204382.1,XM_025152732.1	(NM_204382.1) dimethylarginine dimethylaminohydrolase 1(mRNA)	52.32	117.32	147.63	152.44	1722	4160	4732	4567	SM0__to__SM24__Up,SM0__to__SM48__Up,SM0__to__SM54__Up	Clus_7	DDAH1
396032:TNNC1	12:975844-981282:-	396032	TNNC1	CDS	NM_205133.1	(NM_205133.1) troponin C1, slow skeletal and cardiac type(mRNA)	46.42	231.38	269.35	316.48	194	948	1040	1132	SM0__to__SM24__Up,SM0__to__SM48__Up,SM0__to__SM54__Up	Clus_7	TNNC1
420391:HHATL	2:2106160-2125850:-	420391	HHATL	CDS	XM_015281081.2,NM_001199576.1	(XM_015281081.2) hedgehog acyltransferase-like	44.35	108.68	123.75	153.49	1940	4485	4735	5443	SM0__to__SM24__Up,SM0__to__SM48__Up,SM0__to__SM54__Up	Clus_7	HHATL
100857572:HTRA1	6:32232134-32259680:+	100857572	HTRA1	CDS	XM_015288895.2	(XM_015288895.2) HtrA serine peptidase 1(mRNA)	43.54	127.89	192.64	174.13	874	2532	3556	3013	SM0__to__SM24__Up,SM0__to__SM48__Up,SM0__to__SM54__Up	Clus_7	---
419076:HPX	1:197409247-197412887:-	419076	HPX	CDS	XM_015280936.2	(XM_015280936.2) hemopexin(mRNA)	42.13	79	92.77	126.89	602	1106	1216	1561	SM0__to__SM54__Up,SM24__to__SM54__Up	Clus_7	HPX
396215:MYL9	20:485849-492638:-	396215	MYL9	CDS	XM_015296241.2,XM_015296240.2,NM_205278.1	(XM_015296241.2) myosin, light chain 9, regulatory	40.11	105.66	166.69	160.56	366	935	1409	1258	SM0__to__SM48__Up,SM0__to__SM54__Up	Clus_7	MYL9
395652:FKBP9	2:47941763-47957624:-	395652	FKBP9	CDS	NM_204847.2	(NM_204847.2) FK506 binding protein 9(mRNA)	33.42	65.71	94.32	85.94	1179	2285	3059	2614	SM0__to__SM48__Up	Clus_7	FKBP9
396380:GSTAL3	3:88359837-88366864:+	396380	GSTAL3	CDS	XM_015284821.2,NM_205412.1	(XM_015284821.2) glutathione S-transferase class-alpha-like 3	31.28	71.17	103.75	90.11	458	1023	1396	1135	SM0__to__SM48__Up	Clus_7	---
423775:ANTXRL	6:18737082-18788799:-	423775	ANTXRL	CDS	XM_015288443.2	(XM_015288443.2) anthrax toxin receptor-like(mRNA)	31.14	75.17	109.08	102.05	2336	5576	7537	6614	SM0__to__SM24__Up,SM0__to__SM48__Up,SM0__to__SM54__Up	Clus_7	---
415954:ASPN	12:3792200-3806895:+	415954	ASPN	CDS	XM_414298.6	(XM_414298.6) asporin(mRNA)	29.9	158.34	155.26	211.17	752	3918	3589	4572	SM0__to__SM24__Up,SM0__to__SM48__Up,SM0__to__SM54__Up	Clus_7	ASPN
417981:CYP2D6	1:49408430-49417609:+	417981	CYP2D6	CDS	NM_001195557.1	(NM_001195557.1) cytochrome P450 family 2 subfamily D member 6(mRNA)	29.88	72.28	95.6	93.72	893	2129	2634	2416	SM0__to__SM24__Up,SM0__to__SM48__Up,SM0__to__SM54__Up	Clus_7	CYP2D6
373886:FZD9	19:460398-462497:-	373886	FZD9	CDS	NM_001276283.1	(NM_001276283.1) frizzled class receptor 9(mRNA)	29.65	80.93	93.1	97.62	636	1712	1841	1807	SM0__to__SM24__Up,SM0__to__SM48__Up,SM0__to__SM54__Up	Clus_7	FZD9
396176:CSRP1	26:772723-782045:+	396176	CSRP1	CDS	XM_025143676.1,NM_205248.1,XM_025143678.1,XM_025143677.1,XM_015298693.2	(XM_025143676.1) cysteine and glycine rich protein 1	28.69	87.54	134.54	113.41	267	802	1178	968	SM0__to__SM24__Up,SM0__to__SM48__Up,SM0__to__SM54__Up	Clus_7	CSRP1
395546:SFRP2	4:20063707-20067350:-	395546	SFRP2	CDS	NM_204773.1	(NM_204773.1) secreted frizzled related protein 2(mRNA)	27.96	63.02	78.37	87.76	463	1031	1199	1254	SM0__to__SM54__Up	Clus_7	SFRP2
418637:EGFL6	1:124845519-124907268:+	418637	EGFL6	CDS	NM_001277738.1	(NM_001277738.1) EGF like domain multiple 6(mRNA)	27.43	74.74	114.8	115.28	334	893	1283	1208	SM0__to__SM24__Up,SM0__to__SM48__Up,SM0__to__SM54__Up	Clus_7	EGFL6
416036:NTN4L	12:11115033-11161401:+	416036	NTN4L	CDS	XM_003642010.4	(XM_003642010.4) netrin-4-like(mRNA)	25.91	60.65	54.88	73.96	2038	4718	3970	5026	SM0__to__SM24__Up,SM0__to__SM54__Up	Clus_7	---
396255:CALB2	11:1487541-1492097:-	396255	CALB2	CDS	NM_205316.1	(NM_205316.1) calbindin 2(mRNA)	25.33	167.48	219.77	218.03	241	1570	1928	1786	SM0__to__SM24__Up,SM0__to__SM48__Up,SM0__to__SM54__Up	Clus_7	CALB2
426871:METTL7A	33:3166735-3168614:-	426871	METTL7A	CDS	XM_424479.6	(XM_424479.6) methyltransferase like 7A(mRNA)	22.68	72.47	73.84	86	209	656	627	682	SM0__to__SM24__Up,SM0__to__SM54__Up	Clus_7	METTL7A
395897:TGFBI	13:15872416-15893088:-	395897	TGFBI	CDS	NM_205036.1	(NM_205036.1) transforming growth factor beta induced(mRNA)	21.27	42.23	62.38	62.13	692	1357	1871	1746	SM0__to__SM54__Up	Clus_7	TGFBI
396050:SCNN1A	1:77568659-77576825:+	396050	SCNN1A	CDS	NM_205145.2	(NM_205145.2) sodium channel epithelial 1 alpha subunit(mRNA)	20.93	79.12	121.54	130.48	768	2856	4093	4123	SM0__to__SM24__Up,SM0__to__SM48__Up,SM0__to__SM54__Up,SM24__to__SM54__Up	Clus_7	SCNN1A
417474:CLDN9	19:859686-866983:+	417474	CLDN9	CDS	XM_004946417.3,XM_004946418.3	(XM_004946417.3) claudin 9	18.98	44.1	63.22	74.7	168	384	516	569	SM0__to__SM54__Up	Clus_7	---
417961:HEBP1	1:48243499-48259557:-	417961	HEBP1	CDS	XM_025148410.1,NM_001030754.1,XM_015289364.2	(XM_025148410.1) heme binding protein 1	17.58	47.05	53.22	47.92	661	2029	2127	2092	SM0__to__SM24__Up,SM0__to__SM48__Up,SM0__to__SM54__Up	Clus_7	HEBP1
422810:SOD3	4:73665485-73667509:-	422810	SOD3	CDS	XM_015285700.2	(XM_015285700.2) superoxide dismutase 3, extracellular(mRNA)	17.45	32.71	48.39	58.01	210	387	536	602	SM24__to__SM54__Up	Clus_7	SOD3
395237:SFRP1	22:2877954-2888842:-	395237	SFRP1	CDS	NM_204553.3	(NM_204553.3) secreted frizzled related protein 1(mRNA)	16.75	37.96	52.33	45.88	702	1572	2017	1657	SM0__to__SM48__Up	Clus_7	SFRP1
418953:CRYL1	1:180188436-180239004:+	418953	CRYL1	CDS	NM_001030830.2	(NM_001030830.2) crystallin lambda 1(mRNA)	15.32	35.75	44.07	47.05	535	1232	1413	1416	SM0__to__SM54__Up	Clus_7	CRYL1
418886:SLC25A15	1:171829700-171845298:-	418886	SLC25A15	CDS	XM_015275733.2,XM_015275743.2,NM_001008442.1,XM_015275752.2,XM_015275754.2	(XM_015275733.2) solute carrier family 25 member 15	14.98	40.72	64.97	71.84	403	1200	1658	1835	SM0__to__SM24__Up,SM0__to__SM48__Up,SM0__to__SM54__Up,SM24__to__SM54__Up	Clus_7	SLC25A15
425664:SELENBP1	25:342333-352476:-	425664	SELENBP1	CDS	XM_025143405.1,XM_015280010.2,XM_015280011.2,NM_001277810.1	(XM_025143405.1) selenium binding protein 1	14.42	37.71	59.57	54.67	286	744	1096	944	SM0__to__SM48__Up,SM0__to__SM54__Up	Clus_7	SELENBP1
100858555:MFAP2	21:4415383-4418927:-	100858555	MFAP2	CDS	XM_025142659.1	(XM_025142659.1) microfibrillar associated protein 2(mRNA)	13.96	59.48	86.88	73.83	67	280	386	305	SM0__to__SM24__Up,SM0__to__SM48__Up,SM0__to__SM54__Up	Clus_7	MFAP2
107051857:LOC107051857	9:5640465-5642858:+	107051857	LOC107051857	CDS	XM_015277055.2	(XM_015277055.2) translation initiation factor IF-2-like(mRNA)	13.42	49.14	76.29	68.43	297	1062	1542	1294	SM0__to__SM24__Up,SM0__to__SM48__Up,SM0__to__SM54__Up	Clus_7	---
427812:KCNJ16	18:8141473-8173418:+	427812	KCNJ16	CDS	XM_025141670.1,XM_025141669.1,XM_025141668.1	(XM_025141670.1) potassium voltage-gated channel subfamily J member 16	13.39	31.12	44.44	38.14	715	1633	2178	1754	SM0__to__SM48__Up,SM0__to__SM54__Up	Clus_7	KCNJ16
418889:LHFP	1:172287762-172427229:+	418889	LHFP	CDS	XM_417083.6	(XM_417083.6) lipoma HMGIC fusion partner(mRNA)	13.03	33.86	48.27	43.82	265	678	905	769	SM0__to__SM48__Up,SM0__to__SM54__Up	Clus_7	LHFP
772263:SCARF2	15:10382178-10395606:-	772263	SCARF2	CDS	XM_015275361.2,XM_015275360.2,XM_015275362.2	(XM_015275361.2) scavenger receptor class F, member 2	12.39	30.1	44.57	41.36	550	1283	1803	1548	SM0__to__SM48__Up,SM0__to__SM54__Up	Clus_7	SCARF2
425328:PPP1R3C	6:20696182-20699932:-	425328	PPP1R3C	CDS	XM_423102.5	(XM_423102.5) protein phosphatase 1 regulatory subunit 3C(mRNA)	12	24.49	39.27	47.2	268	541	808	912	SM0__to__SM54__Up,SM24__to__SM54__Up	Clus_7	PPP1R3C
417514:UPK3BL	19:4324548-4326294:-	417514	UPK3BL	CDS	XM_415762.6	(XM_415762.6) uroplakin 3B-like(mRNA)	11.95	55.49	51.45	75.55	93	421	366	501	SM0__to__SM24__Up,SM0__to__SM54__Up	Clus_7	UPK3BL
427872:RASSF9	1:42160404-42190042:-	427872	RASSF9	CDS	XM_004937598.3,XM_015283492.2,XM_015283471.2,XM_025154583.1,XM_025154581.1	(XM_004937598.3) Ras association domain family member 9	11.87	32.45	43.62	42.42	573	1547	1945	1760	SM0__to__SM24__Up,SM0__to__SM48__Up,SM0__to__SM54__Up	Clus_7	RASSF9
421229:FBLN7	3:3223813-3229644:+	421229	FBLN7	CDS	NM_001326496.1	(NM_001326496.1) fibulin 7(mRNA)	11.72	29.24	41.9	44.92	308	754	1008	1014	SM0__to__SM48__Up,SM0__to__SM54__Up	Clus_7	FBLN7
100857277:SLN	1:181822186-181824110:+	100857277	SLN	CDS	NM_001302187.1,XM_025145964.1	(NM_001302187.1) sarcolipin(mRNA)	10.97	46.23	80.13	61.28	55	222	364	258	SM0__to__SM24__Up,SM0__to__SM48__Up,SM0__to__SM54__Up	Clus_7	---
771569:DRCC1	4:83199156-83216509:+	771569	DRCC1	CDS	XM_001234831.5	(XM_001234831.5) down-regulated in colon cancer 1(mRNA)	10.6	25.55	33.69	32.87	737	1697	2091	1906	SM0__to__SM48__Up,SM0__to__SM54__Up	Clus_7	---
423583:NID2	5:58248071-58260038:-	423583	NID2	CDS	XM_015276768.2,XM_015276769.2	(XM_015276768.2) nidogen 2	9.9	27.14	31.88	33.22	524	1413	1552	1515	SM0__to__SM24__Up,SM0__to__SM48__Up,SM0__to__SM54__Up	Clus_7	NID2
427814:GPRC5C	18:9130534-9135882:+	427814	GPRC5C	CDS	XM_004946248.2	(XM_004946248.2) G protein-coupled receptor class C group 5 member C(mRNA)	9.8	26.52	30.22	33.99	222	592	631	668	SM0__to__SM54__Up	Clus_7	GPRC5C
426894:AQP3	Z:7195128-7209343:-	426894	AQP3	CDS	XM_424500.6	(XM_424500.6) aquaporin 3 (Gill blood group)(mRNA)	9.49	46.96	87.77	91.6	238	1161	2028	1980	SM0__to__SM24__Up,SM0__to__SM48__Up,SM0__to__SM54__Up,SM24__to__SM48__Up,SM24__to__SM54__Up	Clus_7	AQP3
107054265:IRX6	11:3876170-3879609:-	107054265	IRX6	CDS	XM_025154387.1	(XM_025154387.1) iroquois homeobox 6(mRNA)	9.36	24.82	30.99	37.71	230	599	699	795	SM0__to__SM54__Up	Clus_7	---
776031:ANGPTL2	17:10600778-10618512:-	776031	ANGPTL2	CDS	NM_001277699.1	(NM_001277699.1) angiopoietin-like 2(mRNA)	8.88	36.52	48.34	45.16	222	899	1113	974	SM0__to__SM24__Up,SM0__to__SM48__Up,SM0__to__SM54__Up	Clus_7	ANGPTL2
427249:TRPM3	Z:35089325-35479669:-	427249	TRPM3	CDS	XM_025144904.1,XM_025144903.1,XM_025144906.1,XM_025144905.1,XM_025144902.1,XM_015280329.2,XM_025144911.1,XM_025144910.1,XM_025144909.1,XM_025144908.1,XM_025144907.1	(XM_025144904.1) transient receptor potential cation channel subfamily M member 3	8.43	19.85	30.41	24.96	738	1756	2467	1949	SM0__to__SM24__Up,SM0__to__SM48__Up,SM0__to__SM54__Up	Clus_7	TRPM3
414340:AvBD5	3:107467262-107468665:-	414340	AvBD5	CDS	NM_001001608.2	(NM_001001608.2) avian beta-defensin 5(mRNA)	8.23	20.82	27.86	45.78	30	74	94	143	SM24__to__SM54__Up	Clus_7	---
421534:ACTA1	3:40088178-40090517:-	421534	ACTA1	CDS	XM_015284056.2,NM_001031063.1	(XM_015284056.2) actin, alpha 1, skeletal muscle	8.18	21.61	37.01	33.52	115	299	479	407	SM0__to__SM48__Up,SM0__to__SM54__Up	Clus_7	ACTA1
419533:LOXL2	22:1351044-1387358:+	419533	LOXL2	CDS	NM_001305168.1,XM_015297316.2	(NM_001305168.1) lysyl oxidase like 2(mRNA)	7.72	24.05	38.36	34.82	301	927	1375	1170	SM0__to__SM24__Up,SM0__to__SM48__Up,SM0__to__SM54__Up	Clus_7	LOXL2
419950:MRC2	27:4824224-4846264:+	419950	MRC2	CDS	XM_015299389.2	(XM_015299389.2) mannose receptor C type 2(mRNA)	7.58	21.25	34.15	25.68	463	1282	1922	1361	SM0__to__SM24__Up,SM0__to__SM48__Up,SM0__to__SM54__Up	Clus_7	MRC2
429929:GADD45G	Z:43742241-43743164:+	429929	GADD45G	CDS	NM_001044666.1	(NM_001044666.1) growth arrest and DNA damage inducible gamma(mRNA)	7.54	45.85	45.33	58.54	19	112	106	127	SM0__to__SM24__Up,SM0__to__SM54__Up	Clus_7	---
420302:PSCA	2:148270460-148274424:+	420302	PSCA	CDS	XM_418414.6	(XM_418414.6) prostate stem cell antigen(mRNA)	7.19	92.76	171.32	142.5	49	621	1077	837	SM0__to__SM24__Up,SM0__to__SM48__Up,SM0__to__SM54__Up	Clus_7	PSCA
420057:SLC1A6	28:792581-821098:-	420057	SLC1A6	CDS	XR_001470387.2,XR_001470389.2,XR_001470388.2,XR_001470386.2,XM_004948655.3,XR_001470390.2,XM_025144316.1,XM_015299799.2	(XR_001470387.2) solute carrier family 1 (high affinity aspartate/glutamate transporter), member 6	7.17	17.38	24.39	21.45	252	628	844	654	SM0__to__SM48__Up	Clus_7	SLC1A6
373909:EDNRB2	4:11158651-11169803:+	373909	EDNRB2	CDS	XM_015278146.2,XM_015278151.2,XM_015278148.2,XM_015278144.2,XM_015278145.2,NM_204120.1,XM_015278150.2,XM_015278149.2	(XM_015278146.2) endothelin receptor B subtype 2	6.61	72.21	131.12	130.87	243	3079	4971	4665	SM0__to__SM24__Up,SM0__to__SM48__Up,SM0__to__SM54__Up,SM24__to__SM48__Up,SM24__to__SM54__Up	Clus_7	---
100858127:LHFPL3	1:13612053-13847772:+	100858127	LHFPL3	CDS	XM_015275770.2,XM_015275771.2,XM_015275769.2	(XM_015275770.2) lipoma HMGIC fusion partner-like 3	5.72	10.56	7.67	12.87	216	391	265	418	SM48__to__SM54__Up	Clus_7	---
428009:OCA2	1:131924919-132106250:+	428009	OCA2	CDS	XM_004938466.3,XM_025146634.1,XM_025146636.1,XM_025146635.1	(XM_004938466.3) OCA2 melanosomal transmembrane protein	5.43	14.79	17.81	20.25	202	550	614	664	SM0__to__SM54__Up	Clus_7	OCA2
414873:PDLIM3	4:61062025-61084487:-	414873	PDLIM3	CDS	XM_015285428.2,XM_015285427.2,NM_001001764.1	(XM_015285428.2) PDZ and LIM domain 3	4.21	22.23	27.43	27.31	88	423	479	478	SM0__to__SM24__Up,SM0__to__SM48__Up,SM0__to__SM54__Up	Clus_7	---
396359:SYNPR	12:13810269-13889947:+	396359	SYNPR	CDS	XM_015293015.1,XM_015293016.2,NM_205394.1	(XM_015293015.1) synaptoporin	4.21	10.62	15.03	17.14	123	306	404	433	SM0__to__SM54__Up	Clus_7	SYNPR
374141:TLR2A	4:20006893-20028956:+	374141	TLR2A	CDS	XM_025149465.1,XM_025149466.1,XM_025149464.1,XM_025149462.1,XM_025149461.1,XM_025149467.1,NM_204278.1,XM_025149463.1	(XM_025149465.1) toll-like receptor 2 family member A	4.14	13.55	20.57	18.42	153	484	691	570	SM0__to__SM24__Up,SM0__to__SM48__Up,SM0__to__SM54__Up	Clus_7	---
419529:ADAM28	22:1187067-1205338:-	419529	ADAM28	CDS	XM_015297321.2,XM_001233495.4	(XM_015297321.2) ADAM metallopeptidase domain 28	3.99	15.12	16.18	18.06	192	718	718	749	SM0__to__SM24__Up,SM0__to__SM48__Up,SM0__to__SM54__Up	Clus_7	ADAM28
418892:C4A	1:172599919-172652724:-	418892	C4A	CDS	XM_004938740.3,XM_025146825.1	(XM_004938740.3) complement C4A (Rodgers blood group)	3.89	11.3	15.87	18.95	248	733	950	1071	SM0__to__SM24__Up,SM0__to__SM48__Up,SM0__to__SM54__Up,SM24__to__SM54__Up	Clus_7	---
415301:STRA6	10:3042220-3053067:+	415301	STRA6	CDS	XM_015278809.2,XM_015278811.2,XM_004943697.3,XM_004943696.3,NM_001293202.1	(XM_015278809.2) stimulated by retinoic acid 6	3.48	11.12	12.34	14.88	111	359	366	416	SM0__to__SM24__Up,SM0__to__SM54__Up	Clus_7	STRA6
395820:DLL1	3:40921313-40929705:+	395820	DLL1	CDS	XM_025148539.1,XR_003074208.1,XM_025148540.1,XM_025148541.1,NM_204973.2	(XM_025148539.1) delta like canonical Notch ligand 1	3.43	9.55	17.64	18.05	115	334	579	553	SM0__to__SM48__Up,SM0__to__SM54__Up,SM24__to__SM54__Up	Clus_7	DLL1
768936:ALPK3	10:1344728-1375044:-	768936	ALPK3	CDS	XM_004943607.2,XM_413723.4,XM_015279097.1,XR_001464408.2	(XM_004943607.2) alpha kinase 3	3.41	10.3	14.61	12.31	222	658	875	691	SM0__to__SM24__Up,SM0__to__SM48__Up,SM0__to__SM54__Up	Clus_7	---
420322:WISP1	2:141922249-141957828:+	420322	WISP1	CDS	XM_015283082.2,NM_001024579.1	(XM_015283082.2) WNT1 inducible signaling pathway protein 1	3.17	16.9	22.84	27.8	34	171	221	248	SM0__to__SM24__Up,SM0__to__SM48__Up,SM0__to__SM54__Up	Clus_7	WISP1
415560:ITGA11	10:19595274-19646271:-	415560	ITGA11	CDS	XM_015292218.2,XM_015292219.2,XM_015292216.1,XM_413930.6,XM_015292217.2,XM_015292220.1	(XM_015292218.2) integrin subunit alpha 11	3.08	18.38	21.23	22.71	152	910	975	975	SM0__to__SM24__Up,SM0__to__SM48__Up,SM0__to__SM54__Up	Clus_7	ITGA11
424901:ATP13A4	9:13237177-13270734:+	424901	ATP13A4	CDS	XM_025153362.1,XM_025153363.1,NM_001031314.1,XM_015291401.2	(XM_025153362.1) ATPase 13A4	2.82	8.04	11.47	10.49	145	407	528	457	SM0__to__SM48__Up	Clus_7	ATP13A4
396445:MYLK	7:27172896-27356465:-	396445	MYLK	CDS	NM_001322361.1,NM_205459.3	(NM_001322361.1) myosin light chain kinase	2.82	6.79	8.14	9.47	258	608	678	738	SM0__to__SM54__Up	Clus_7	MYLK
418978:PDGFD	1:183232488-183372535:+	418978	PDGFD	CDS	XM_015278143.2,NM_001277811.1,XM_015278141.2,XM_015278147.2	(XM_015278143.2) platelet derived growth factor D	2.59	9.98	16.26	14.19	133	505	771	634	SM0__to__SM24__Up,SM0__to__SM48__Up,SM0__to__SM54__Up	Clus_7	PDGFD
395076:CDKN2B	Z:78858722-78862135:-	395076	CDKN2B	CDS	NM_204433.1	(NM_204433.1) cyclin dependent kinase inhibitor 2B(mRNA)	1.99	9.38	10.61	15.34	38	176	188	253	SM0__to__SM24__Up,SM0__to__SM54__Up	Clus_7	CDKN2B
771410:IGFN1	26:869620-898303:-	771410	IGFN1	CDS	XM_025143750.1,XM_015298864.2,XM_025143742.1,XM_015298862.2,XM_025143735.1,XM_025143739.1,XM_025143727.1,XM_025143732.1,XM_025143726.1,XM_025143730.1,XM_025143765.1,XM_025143761.1,XM_025143747.1,XM_025143743.1,XM_025143729.1,XM_025143768.1,XM_025143763.1,XM_025143767.1,XM_025143731.1,XM_025143766.1,XM_025143760.1,XM_025143758.1,XM_025143752.1,XM_025143751.1,XM_025143753.1,XM_025143745.1,XM_025143…	(XM_025143750.1) immunoglobulin-like and fibronectin type III domain containing 1	1.82	5.2	8.38	6.56	161	438	663	482	SM0__to__SM48__Up	Clus_7	---
419057:P4HA3	1:196015603-196022249:+	419057	P4HA3	CDS	XR_001464955.2,XM_015281007.2,XM_417248.6	(XR_001464955.2) prolyl 4-hydroxylase subunit alpha 3	1.71	9.47	12.39	13.42	41	225	276	280	SM0__to__SM24__Up,SM0__to__SM48__Up,SM0__to__SM54__Up	Clus_7	P4HA3
418211:SSPN	1:67612074-67632419:+	418211	SSPN	CDS	XM_416438.6	(XM_416438.6) sarcospan(mRNA)	1.65	8.02	12.98	11.17	60	288	436	351	SM0__to__SM24__Up,SM0__to__SM48__Up,SM0__to__SM54__Up	Clus_7	SSPN
427428:ADAMTS12	Z:10138083-10308336:-	427428	ADAMTS12	CDS	XM_003642975.4,XM_015277506.2	(XM_003642975.4) ADAM metallopeptidase with thrombospondin type 1 motif 12	1.54	7.27	9.93	8.76	151	699	884	740	SM0__to__SM24__Up,SM0__to__SM48__Up,SM0__to__SM54__Up	Clus_7	ADAMTS12
107052848:INSM1	3:3828326-3830208:-	107052848	INSM1	CDS	XM_015283391.1	(XM_015283391.1) INSM transcriptional repressor 1(mRNA)	1.49	7.12	9.06	12.94	28	132	157	211	SM0__to__SM24__Up,SM0__to__SM54__Up	Clus_7	---
771461:BPIFCB	1:53270584-53286241:+	771461	BPIFCB	CDS	XM_004937805.3	(XM_004937805.3) BPI fold containing family C, member B(mRNA)	1.47	7.02	12.37	15.82	23	108	178	213	SM0__to__SM48__Up,SM0__to__SM54__Up,SM24__to__SM54__Up	Clus_7	BPIFC
100858424:IL34	11:1717167-1721506:-	100858424	IL34	CDS	XM_003641892.4	(XM_003641892.4) interleukin 34(mRNA)	1.42	3.48	4.84	9.48	15	36	47	86	SM24__to__SM54__Up	Clus_7	---
420389:KLHL40	2:2092193-2102704:-	420389	KLHL40	CDS	XM_418495.5	(XM_418495.5) kelch like family member 40(mRNA)	1.23	4.52	5.63	6.22	51	185	216	223	SM0__to__SM54__Up	Clus_7	---
771271:KCNE4	9:8277563-8284368:+	771271	KCNE4	CDS	XM_025153651.1,XM_025153652.1,XM_015277030.2,XM_025153653.1,XM_025153654.1	(XM_025153651.1) potassium voltage-gated channel subfamily E regulatory subunit 4	1.11	4.02	6.19	4.92	58	202	297	218	SM0__to__SM48__Up	Clus_7	KCNE4
424829:HES6	9:5618158-5621028:+	424829	HES6	CDS	XM_015277059.2	(XM_015277059.2) hes family bHLH transcription factor 6(mRNA)	1.1	9.59	14	13.68	15	130	175	161	SM0__to__SM24__Up,SM0__to__SM48__Up,SM0__to__SM54__Up	Clus_7	---
417185:ASS1	17:6181029-6201576:+	417185	ASS1	CDS	NM_001013395.1	(NM_001013395.1) argininosuccinate synthase 1(mRNA)	1.05	5.42	9.69	7.58	15	76	127	93	SM0__to__SM48__Up	Clus_7	ASS1
418189:SLCO1B1	1:65193648-65214806:-	418189	SLCO1B1	CDS	XM_025141959.1,XM_416420.6	(XM_025141959.1) solute carrier organic anion transporter family member 1B1	1.04	4.99	7.29	7.05	32	152	207	187	SM0__to__SM24__Up,SM0__to__SM48__Up,SM0__to__SM54__Up	Clus_7	SLCO1B1
107052605:LOC107052605	2:11992037-12025167:+	107052605	LOC107052605	nonCDS	XR_001465202.2,XR_001465201.2	(XR_001465202.2) uncharacterized LOC107052605	1.04	3.16	4.52	4.16	102	308	410	358	SM0__to__SM48__Up,SM0__to__SM54__Up	Clus_7	---
419293:LBP	20:10341003-10348679:-	419293	LBP	CDS	XM_417465.6,XM_004947186.3	(XM_417465.6) lipopolysaccharide binding protein	0.99	6.9	18.2	13.66	20	138	340	241	SM0__to__SM24__Up,SM0__to__SM48__Up,SM0__to__SM54__Up,SM24__to__SM48__Up,SM24__to__SM54__Up	Clus_7	---
431665:SLC45A2	Z:10331208-10346018:-	431665	SLC45A2	CDS	NM_001083364.2	(NM_001083364.2) solute carrier family 45 member 2(mRNA)	0.96	7.19	8.36	11.04	19	140	152	190	SM0__to__SM24__Up,SM0__to__SM48__Up,SM0__to__SM54__Up	Clus_7	SLC45A2
421702:VNN1	3:56891103-56908311:+	421702	VNN1	CDS	NM_001039288.2	(NM_001039288.2) vanin 1(mRNA)	0.93	5.17	6.81	7.91	33	181	222	243	SM0__to__SM24__Up,SM0__to__SM48__Up,SM0__to__SM54__Up	Clus_7	VNN1
419969:GFAP	27:3697628-3702163:-	419969	GFAP	CDS	XM_418091.6	(XM_418091.6) glial fibrillary acidic protein(mRNA)	0.9	1.92	3.49	5.49	22	46	78	115	SM24__to__SM54__Up	Clus_7	GFAP
420979:GABBR2	2:87910767-88370525:+	420979	GABBR2	CDS	XM_015282399.2	(XM_015282399.2) gamma-aminobutyric acid type B receptor subunit 2(mRNA)	0.83	2.36	4.08	4.15	49	139	222	212	SM0__to__SM54__Up	Clus_7	GABBR2
107054041:DMRTA2	8:24139088-24141217:-	107054041	DMRTA2	CDS	XM_015291226.2	(XM_015291226.2) DMRT like family A2(mRNA)	0.79	1.84	2.61	4.39	16	37	49	77	SM24__to__SM54__Up	Clus_7	---
101750594:MSMB	6:18666862-18670817:+	101750594	MSMB	CDS	XM_004942118.3	(XM_004942118.3) microseminoprotein, beta-(mRNA)	0.7	11.82	31.55	27.98	4	66	166	138	SM0__to__SM24__Up,SM0__to__SM48__Up,SM0__to__SM54__Up,SM24__to__SM48__Up,SM24__to__SM54__Up	Clus_7	---
396052:CYP1A1	10:2898906-2902531:+	396052	CYP1A1	CDS	NM_205147.1	(NM_205147.1) cytochrome P450, family 1, subfamily A, polypeptide 1(mRNA)	0.57	1.6	2.76	5.49	12	33	53	99	SM0__to__SM54__Up,SM24__to__SM54__Up	Clus_7	CYP1A1
395805:MYOM1	2:100908800-100989177:+	395805	MYOM1	CDS	XR_001464024.2,XR_001464025.2,XM_015277934.2,NM_204959.2	(XR_001464024.2) myomesin 1	0.39	3.63	4.66	4.52	25	230	276	250	SM0__to__SM24__Up,SM0__to__SM48__Up,SM0__to__SM54__Up	Clus_7	---
430666:CILP2	28:3539020-3548132:-	430666	CILP2	CDS	XM_015300114.2	(XM_015300114.2) cartilage intermediate layer protein 2(mRNA)	0.35	1.09	0.44	1.42	26	80	30	91	SM24__to__SM48__Down,SM48__to__SM54__Up	Clus_7	CILP2
396306:THBS4	Z:22015489-22053828:-	396306	THBS4	CDS	NM_001321549.1,XM_004937318.3	(NM_001321549.1) thrombospondin 4(mRNA)	0.26	0.89	1.61	2.48	9	29	48	70	SM24__to__SM54__Up	Clus_7	THBS4
426889:CELF4	Z:6157275-6887990:+	426889	CELF4	CDS	XM_025144828.1,XM_015277431.2,XM_025144831.1,XM_015277428.2,XM_015277427.2,XR_001463894.2,XM_003642925.4,XM_015277429.2,XM_004937077.3,XM_004937078.3,XM_025144829.1,XM_424495.6,XM_015277430.2	(XM_025144828.1) CUGBP, Elav-like family member 4	0.15	1.1	0.72	1.83	7	47	29	72	SM0__to__SM54__Up,SM48__to__SM54__Up	Clus_7	CELF4
422171:LOC422171	4:197549-230097:-	422171	LOC422171	CDS	XM_025150523.1,XM_025150524.1,XM_015285256.2,XM_025150525.1,XM_420168.6	(XM_025150523.1) Rho GTPase activating protein 20-like	0.15	0.46	0.79	1.15	13	38	61	85	SM24__to__SM54__Up	Clus_7	---
769245:CLDN19	21:6385614-6389387:+	769245	CLDN19	CDS	XR_001469816.2,XM_003642541.3	(XR_001469816.2) claudin 19	0.12	0.34	1.01	3.29	1	3	8	24	SM24__to__SM54__Up	Clus_7	---
418242:UPK3A	1:70331031-70338080:+	418242	UPK3A	CDS	XM_004938042.3	(XM_004938042.3) uroplakin 3A(mRNA)	0.11	3.68	4.18	5.87	2	64	67	88	SM0__to__SM24__Up,SM0__to__SM48__Up,SM0__to__SM54__Up	Clus_7	UPK3A
427187:C7	Z:12937242-12956390:+	427187	C7	CDS	NM_001318402.1	(NM_001318402.1) complement C7(mRNA)	0.11	1.8	4.05	3.55	3	48	101	83	SM0__to__SM24__Up,SM0__to__SM48__Up,SM0__to__SM54__Up	Clus_7	C7
422413:FAM198B	4:21768631-21785975:-	422413	FAM198B	CDS	XM_015285338.2	(XM_015285338.2) family with sequence similarity 198 member B(mRNA)	0.07	1.21	3.07	2.12	4	65	154	100	SM0__to__SM24__Up,SM0__to__SM48__Up,SM0__to__SM54__Up,SM24__to__SM48__Up	Clus_7	FAM198B
419968:KIF18B	27:3703173-3711099:-	419968	KIF18B	CDS	NM_001030928.1	(NM_001030928.1) kinesin family member 18B(mRNA)	0.06	1.69	2.26	2.1	3	56	71	61	SM0__to__SM24__Up,SM0__to__SM48__Up,SM0__to__SM54__Up	Clus_7	KIF18B
429104:CDKN2C	8:24298670-24304590:+	429104	CDKN2C	CDS	XM_004936780.3,XM_426660.6	(XM_004936780.3) cyclin dependent kinase inhibitor 2C	0.05	2.53	5.63	5.01	1	54	111	94	SM0__to__SM24__Up,SM0__to__SM48__Up,SM0__to__SM54__Up	Clus_7	CDKN2C
772003:FAM180A	1:58331877-58360613:+	772003	FAM180A	CDS	XM_001235203.5	(XM_001235203.5) family with sequence similarity 180 member A(mRNA)	0	3.09	3.06	4.82	0	66	61	90	SM0__to__SM24__Up,SM0__to__SM48__Up,SM0__to__SM54__Up	Clus_7	FAM180A
107053105:LOC107053105	3:74591924-74626821:-	107053105	LOC107053105	nonCDS	XR_001466083.2	(XR_001466083.2) uncharacterized LOC107053105(lnc_RNA)	0	0.98	1.01	1.61	0	77	74	111	SM0__to__SM48__Up,SM0__to__SM54__Up	Clus_7	---
423478:EXOC3L	5:50363368-50382183:-	423478	EXOC3L	CDS	XM_015287830.2,XM_430056.6	(XM_015287830.2) exocyst complex component 3 like	0	0.61	1.72	0.88	0	22	60	28	SM0__to__SM48__Up	Clus_7	---
807637:COX3	MT:9923-10706:+	807637	COX3	CDS	GeneID807637_COX3	(GeneID807637_COX3) GeneID807637_COX3(Other)	6168.09	6231.17	5550.82	4567.62	35720	35353	29691	22721	SM24__to__SM54__Down	Clus_6	COX3
807635:COX2	MT:8331-9014:+	807635	COX2	CDS	GeneID807635_COX2	(GeneID807635_COX2) GeneID807635_COX2(Other)	5599.85	5901.22	5259.11	4316.23	25798	26573	22396	17054	SM24__to__SM54__Down	Clus_6	COX2
807642:ND5	MT:13071-14888:+	807642	ND5	CDS	GeneID807642_ND5	(GeneID807642_ND5) GeneID807642_ND5(Other)	1065.67	1064.82	929.04	792.46	19274	18958	15472	12353	SM24__to__SM54__Down	Clus_6	ND5
422203:OGT	4:2199298-2217220:-	422203	OGT	CDS	XM_001232518.5,XM_004940630.3	(XM_001232518.5) O-linked N-acetylglucosamine (GlcNAc) transferase	231.28	169.55	223.16	130.28	10795	7821	9604	5254	SM48__to__SM54__Down	Clus_6	OGT
419366:PER3	21:291189-310409:-	419366	PER3	CDS	NM_001289779.2,XM_004947317.3,XM_004947316.3,XR_001469724.2,XR_001469723.2,XM_025142495.1,XR_003071520.1,XR_003071519.1,XR_003071517.1,XR_003071518.1,XR_003071516.1,XR_213511.3,XM_015296850.2,XM_015296851.2,XM_004947319.3,XM_417528.6,XM_004947315.3,XR_001469725.2,XR_213513.3,XM_025142496.1	(NM_001289779.2) period circadian clock 3(mRNA)	36.98	23.34	22.02	15.1	1961	1255	1114	678	SM24__to__SM54__Down	Clus_6	PER3
395106:SS2	21:4105252-4108977:-	395106	SS2	CDS	NM_204455.1	(NM_204455.1) somatostatin II(mRNA)	36.11	7.59	10.5	1.72	74	15	20	3	SM0__to__SM54__Down	Clus_6	---
107055301:NR1D1	27:7166288-7171369:-	107055301	NR1D1	CDS	XM_015299556.2,XM_025144192.1	(XM_015299556.2) nuclear receptor subfamily 1 group D member 1	29.96	33.74	24.78	18.63	554	619	423	300	SM24__to__SM54__Down	Clus_6	---
107054809:LOC107054809	19:7514391-7521018:-	107054809	LOC107054809	nonCDS	XR_001469472.2	(XR_001469472.2) uncharacterized LOC107054809(lnc_RNA)	20.06	13.51	16.85	6.03	764	507	592	198	SM24__to__SM54__Down,SM48__to__SM54__Down	Clus_6	---
422945:C4H20ORF194	4:89066598-89145516:-	422945	C4H20ORF194	CDS	XM_015286046.2,XM_420883.6,XM_015286047.2	(XM_015286046.2) chromosome 4 open reading frame, human C20orf194	18.93	15.54	21.8	12.44	1631	1320	1727	915	SM48__to__SM54__Down	Clus_6	C20orf194
419497:DISP3	21:5717723-5834841:-	419497	DISP3	CDS	XM_015296920.2,XM_015296925.2,XM_015296924.2,XM_015296927.2,XM_015296922.2,XM_015296928.2,XM_015296926.2,XM_015296921.2,NM_001199176.1	(XM_015296920.2) dispatched RND transporter family member 3	10.77	5.47	10.6	5.9	1003	528	886	438	SM48__to__SM54__Down	Clus_6	---
416196:ARAP3	13:2689776-2705954:-	416196	ARAP3	CDS	XM_015293631.2,XM_015293632.2,XM_015293628.2,XM_015293629.2,XM_015293630.2	(XM_015293631.2) ArfGAP with RhoGAP domain, ankyrin repeat and PH domain 3	9.89	5.24	5.63	2.38	665	348	348	138	SM0__to__SM54__Down,SM24__to__SM54__Down,SM48__to__SM54__Down	Clus_6	ARAP3
416652:HBA1	14:12510395-12511200:+	416652	HBA1	CDS	NM_001004376.3	(NM_001004376.3) hemoglobin subunit alpha 1(mRNA)	8.84	2.69	8.49	1.53	28	8	24	4	SM48__to__SM54__Down	Clus_6	---
107053477:LOC107053477	1:188246-194362:+	107053477	LOC107053477	nonCDS	XR_001467601.2	(XR_001467601.2) uncharacterized LOC107053477(lnc_RNA)	8.04	7.09	12.28	4.82	791	670	986	425	SM48__to__SM54__Down	Clus_6	---
112530523:LOC112530523	1:100085700-100529720:+	112530523	LOC112530523	CDS	XR_003072196.1,XR_003072220.1,XR_003072207.1,XR_003072201.1,XR_003072219.1,XM_025144827.1,XM_025144824.1,XR_003072221.1,XR_003072223.1,XR_003072181.1,XR_003072233.1,XR_003072224.1,XM_025144822.1,XM_025144830.1,XR_003072213.1,XR_003072189.1,XR_003072229.1,XR_003072228.1,XR_003072225.1,XR_003072222.1,XR_003072234.1,XR_003072227.1,XR_003072232.1,XR_003072226.1,XR_003072230.1	(XR_003072196.1) uncharacterized LOC112530523	7.84	8.19	7.68	6.63	330	371	286	191	SM24__to__SM54__Down	Clus_6	---
419439:GPR157	21:3257955-3268481:-	419439	GPR157	CDS	XM_417598.6	(XM_417598.6) G protein-coupled receptor 157(mRNA)	7.6	6.39	8.4	3.75	327	261	318	143	SM48__to__SM54__Down	Clus_6	GPR157
429012:DYTN	7:12401721-12496565:+	429012	DYTN	CDS	XR_003076115.1,XR_001467468.2,XR_003076116.1,XM_004942651.3,XR_001467467.2	(XR_003076115.1) dystrotelin	6.13	1.47	1.41	0.3	290	69	63	12	SM0__to__SM24__Down,SM0__to__SM48__Down,SM0__to__SM54__Down,SM24__to__SM54__Down,SM48__to__SM54__Down	Clus_6	DYTN
107055075:LOC107055075	24:6303228-6312920:+	107055075	LOC107055075	nonCDS	XR_001470064.2	(XR_001470064.2) uncharacterized LOC107055075(lnc_RNA)	6.1	2.7	3.7	1.15	190	84	106	31	SM24__to__SM54__Down,SM48__to__SM54__Down	Clus_6	---
422029:XKR6	3:106902120-107090226:-	422029	XKR6	CDS	XM_015285178.2,XR_003074467.1	(XM_015285178.2) XK related 6	5.44	2.4	4.77	2.26	2742	1193	2212	983	SM24__to__SM48__Up,SM48__to__SM54__Down	Clus_6	XKR6
112530591:LOC112530591	Z:82345116-82351206:-	112530591	LOC112530591	nonCDS	XR_003072335.1,XR_003072336.1	(XR_003072335.1) uncharacterized LOC112530591	4.86	2.7	5.85	1.66	59	34	69	16	SM48__to__SM54__Down	Clus_6	---
101750381:KIAA0408	3:59216675-59226988:+	101750381	KIAA0408	CDS	XM_025149145.1,XM_025149144.1	(XM_025149145.1) KIAA0408	4.39	1.8	1.92	0.79	382	155	153	59	SM0__to__SM54__Down,SM24__to__SM54__Down,SM48__to__SM54__Down	Clus_6	KIAA0408
417516:SRRM3	19:4407853-4430669:-	417516	SRRM3	CDS	XM_015296013.2,XM_015296012.2,XM_025142028.1	(XM_015296013.2) serine/arginine repetitive matrix 3	3.85	1.56	1.22	0.31	86	34	25	6	SM0__to__SM54__Down,SM24__to__SM54__Down	Clus_6	---
421713:SOGA3	3:59173343-59213648:+	421713	SOGA3	CDS	XM_025149133.1,XM_025149132.1,XM_025149134.1,XM_025149135.1,XM_025149137.1,XM_025149138.1,XM_025149136.1,XM_025149141.1,XM_025149142.1,XM_025149139.1,XM_025149140.1,XM_025149143.1	(XM_025149133.1) SOGA family member 3	3.79	1.46	1.52	0.46	257	94	93	29	SM0__to__SM54__Down,SM24__to__SM54__Down,SM48__to__SM54__Down	Clus_6	---
112529987:LOC112529987	17:5615010-5620335:+	112529987	LOC112529987	nonCDS	XR_003071002.1	(XR_003071002.1) uncharacterized LOC112529987(lnc_RNA)	3.63	3.01	2.44	1.84	311	271	215	135	SM24__to__SM54__Down	Clus_6	---
419851:LOC419851	26:2634503-2641917:+	419851	LOC419851	CDS	NM_001033642.1	(NM_001033642.1) complement component 4 binding protein, alpha chain(mRNA)	2.85	2.3	2.2	0.95	83	67	59	24	SM24__to__SM54__Down	Clus_6	C4BPA
112531955:LOC112531955	2:14838435-14876440:-	112531955	LOC112531955	nonCDS	XR_003074148.1	(XR_003074148.1) uncharacterized LOC112531955(lnc_RNA)	2.75	0.47	1.16	0.18	90	15	35	5	SM0__to__SM54__Down,SM48__to__SM54__Down	Clus_6	---
107050915:LOC107050915	27:8040027-8048806:+	107050915	LOC107050915	CDS	XM_025144052.1,XM_025144054.1,XM_025144057.1,XM_025144059.1,XM_025144055.1,XM_025144056.1,XM_025144053.1,XM_025144043.1,XM_025144039.1,XR_003071944.1,XM_025144041.1,XM_025144046.1,XM_025144038.1,XM_025144044.1,XM_025144045.1,XR_003071951.1,XR_003071952.1,XR_003071955.1,XR_003071954.1,XR_003071942.1,XR_003071945.1,XR_003071948.1,XR_003071947.1,XR_003071946.1,XR_003071949.1,XR_003071950.1,XR_003071…	(XM_025144052.1) uncharacterized LOC107050915	2.69	3.15	5.23	1.59	423	367	542	128	SM24__to__SM54__Down,SM48__to__SM54__Down	Clus_6	---
422971:SLC17A6	5:3033148-3064880:+	422971	SLC17A6	CDS	XM_015286180.2,NM_001168383.1	(XM_015286180.2) solute carrier family 17 member 6	2.62	1	1.81	1.06	137	53	83	27	SM48__to__SM54__Down	Clus_6	SLC17A6
395620:RGS7	3:35978482-36233352:+	395620	RGS7	CDS	XM_025148527.1,XM_025148531.1,XM_015283946.2,XM_025148525.1,XM_015283940.2,XM_015283943.2,XM_025148528.1,XM_025148526.1,XM_015283941.2,XR_003074206.1,XR_003074207.1,XM_025148530.1,XM_015283944.2,XM_025148532.1,NM_001198598.2,XM_015283942.2,XM_025148533.1,XM_025148529.1	(XM_025148527.1) regulator of G-protein signaling 7	2.41	0.56	0.52	0.03	62	12	11	1	SM0__to__SM54__Down	Clus_6	RGS7
107053874:LOC107053874	7:28122579-28135542:-	107053874	LOC107053874	nonCDS	XR_001467620.2,XR_001467622.2,XR_001467626.2,XR_001467621.2,XR_001467624.2,XR_001467623.2,XR_001467625.2,XR_001467619.2,XR_001467618.2	(XR_001467620.2) uncharacterized LOC107053874	2.38	1.79	1.16	0.75	158	113	72	39	SM24__to__SM54__Down	Clus_6	---
424851:KLHL30	9:4997183-5001130:+	424851	KLHL30	CDS	XM_422662.6,XM_015277110.2,XM_015277109.2	(XM_422662.6) kelch like family member 30	2.32	1.32	1.03	0.41	67	37	27	10	SM24__to__SM54__Down	Clus_6	KLHL30
101749495:LOC101749495	6:31187796-31191083:+	101749495	LOC101749495	nonCDS	XR_212550.3	(XR_212550.3) uncharacterized LOC101749495(lnc_RNA)	2.28	1.47	1.1	0.57	79	50	36	17	SM24__to__SM54__Down	Clus_6	---
771861:XKR7	20:10092564-10100850:+	771861	XKR7	CDS	XM_001235082.4	(XM_001235082.4) XK related 7(mRNA)	2.14	0.79	0.67	0.18	94	34	27	7	SM0__to__SM54__Down	Clus_6	XKR7
424028:UGT1A1	7:5831606-5902469:-	424028	UGT1A1	CDS	XM_025152657.1,XM_015289254.2,XM_015289256.2,XM_015289251.2,XM_015289249.2,XM_015289253.1,XM_015289250.2,XM_015289255.2,XM_015289252.2	(XM_025152657.1) UDP glucuronosyltransferase family 1 member A1	1.77	1.79	1.24	0.64	51	60	36	20	SM24__to__SM54__Down	Clus_6	UGT1A1
770534:C5H15ORF62	5:1234601-1236874:+	770534	C5H15ORF62	CDS	XM_001232487.5	(XM_001232487.5) chromosome 5 open reading frame, human C15orf62(mRNA)	1.69	1.05	1.89	0.38	31	19	32	6	SM48__to__SM54__Down	Clus_6	C15orf62
107053610:LOC107053610	10:20828423-20833129:+	107053610	LOC107053610	nonCDS	XR_003077096.1,XR_003077097.1,XR_001466999.2	(XR_003077096.1) uncharacterized LOC107053610	1.66	1.45	2.45	0.81	65	55	86	27	SM48__to__SM54__Down	Clus_6	---
107053897:LOC107053897	7:36550935-36558889:+	107053897	LOC107053897	nonCDS	XR_001467677.2	(XR_001467677.2) uncharacterized LOC107053897(lnc_RNA)	1.66	0.66	1.9	0.21	18	7	19	2	SM48__to__SM54__Down	Clus_6	---
112530749:LOC112530749	Z:82450713-82455326:-	112530749	LOC112530749	nonCDS	XR_003072542.1	(XR_003072542.1) uncharacterized LOC112530749(lnc_RNA)	1.63	0.41	1.54	0.54	33	14	31	7	SM48__to__SM54__Down	Clus_6	---
415407:PRTG	10:8274489-8366845:+	415407	PRTG	CDS	XM_025153829.1,XM_025153830.1,NM_001030548.4	(XM_025153829.1) protogenin	1.55	0.85	0.58	0.23	178	94	59	24	SM0__to__SM54__Down	Clus_6	PRTG
107054906:LOC107054906	21:274810-282777:-	107054906	LOC107054906	nonCDS	XR_003071571.1,XR_003071570.1	(XR_003071571.1) uncharacterized LOC107054906	1.54	1.02	0.59	0.25	91	55	35	13	SM24__to__SM54__Down	Clus_6	---
112530217:LOC112530217	23:1689581-1699446:+	112530217	LOC112530217	nonCDS	XR_003071701.1	(XR_003071701.1) uncharacterized LOC112530217(lnc_RNA)	1.4	1.12	1.93	0.62	148	116	187	56	SM48__to__SM54__Down	Clus_6	---
107053829:LOC107053829	7:19124658-19134872:-	107053829	LOC107053829	nonCDS	XR_001467513.1	(XR_001467513.1) uncharacterized LOC107053829(lnc_RNA)	1.4	1.04	1.62	0.71	166	120	175	72	SM48__to__SM54__Down	Clus_6	---
101748095:LOC101748095	23:5875480-5890543:-	101748095	LOC101748095	nonCDS	XR_003071721.1,XR_003071720.1,XR_001469952.2	(XR_003071721.1) uncharacterized LOC101748095	1.39	1.39	2.09	0.48	43	47	60	16	SM24__to__SM54__Down,SM48__to__SM54__Down	Clus_6	---
427973:CLDN17	1:105705425-105745227:-	427973	CLDN17	CDS	XM_015299643.2,XM_015299637.2	(XM_015299643.2) claudin 17	1.39	1.21	2.21	0.78	99	85	145	51	SM48__to__SM54__Down	Clus_6	CLDN17
395571:FZD5	7:12129936-12133930:+	395571	FZD5	CDS	NM_001305216.1	(NM_001305216.1) frizzled class receptor 5(mRNA)	1.32	1.69	1.04	0.74	58	73	42	28	SM24__to__SM54__Down	Clus_6	FZD5
421125:TMEM68L	2:111032628-111051440:-	421125	TMEM68L	CDS	XM_419207.6	(XM_419207.6) transmembrane protein 68-like(mRNA)	1.13	1.4	1.88	0.46	23	28	35	8	SM48__to__SM54__Down	Clus_6	---
418717:IL18R1	1:135207947-135223219:+	418717	IL18R1	CDS	NM_001145225.2	(NM_001145225.2) interleukin 18 receptor 1(mRNA)	0.33	1	0.61	0.16	7	21	12	3	SM24__to__SM54__Down	Clus_6	IL18R1
107052719:LOC107052719	1:32724391-32727006:+	107052719	LOC107052719	CDS	XM_015282671.2,XM_015282677.2	(XM_015282671.2) uncharacterized LOC107052719	260.11	228.89	456.64	261.4	6926	6008	11246	6018	SM24__to__SM48__Up,SM48__to__SM54__Down	Clus_5	---
419364:ERRFI1	21:251093-259445:+	419364	ERRFI1	CDS	XM_025142735.1,XM_015297001.2,XM_015297000.2	(XM_025142735.1) ERBB receptor feedback inhibitor 1	122.01	73.9	176.42	123.9	3825	2289	5101	3360	SM24__to__SM48__Up,SM24__to__SM54__Up	Clus_5	ERRFI1
107052718:LOC107052718	1:32726924-32731659:+	107052718	LOC107052718	CDS	XM_015282662.2	(XM_015282662.2) endogenous retrovirus group K member 11 Pol protein(mRNA)	96.25	101.88	193.14	108.93	5030	5216	9250	4889	SM24__to__SM48__Up,SM48__to__SM54__Down	Clus_5	---
418140:SINHCAF	1:59546382-59561674:+	418140	SINHCAF	CDS	NM_001030766.1,XM_015285722.2,XM_015285715.2,XM_025148812.1	(NM_001030766.1) family with sequence similarity 60 member A(mRNA)	86.3	65.03	120.73	90.7	2688	1997	3448	2438	SM24__to__SM48__Up	Clus_5	---
421074:RIOK3	2:103020575-103032233:+	421074	RIOK3	CDS	XM_004939781.3,XM_004939782.3,XM_025147897.1,XM_419160.6	(XM_004939781.3) RIO kinase 3	53.34	44.57	84.43	60.46	1719	1429	2483	1669	SM24__to__SM48__Up	Clus_5	RIOK3
421079:OSBPL1A	2:103287583-103363967:-	421079	OSBPL1A	CDS	XM_015277981.2,XM_025147898.1,XM_419165.6,XM_025147902.1,XM_025147900.1,XM_025147901.1,XM_025147899.1,XM_025147903.1	(XM_015277981.2) oxysterol binding protein like 1A	36.44	25.12	51.18	35.64	1042	710	1322	827	SM24__to__SM48__Up	Clus_5	OSBPL1A
395908:OASL	12:3635443-3637472:-	395908	OASL	CDS	XM_015293006.2,NM_205041.1	(XM_015293006.2) 2'-5'-oligoadenylate synthetase like	31.08	21.29	103.81	24.03	491	331	1510	329	SM0__to__SM48__Up,SM24__to__SM48__Up,SM48__to__SM54__Down	Clus_5	---
418172:BPGM	1:62166914-62186554:+	418172	BPGM	CDS	XM_015285901.2,XM_015285872.2,XM_015285888.2,NM_001030768.1,XM_015285897.2,XM_025148873.1	(XM_015285901.2) bisphosphoglycerate mutase	24.27	21.75	40.05	30.63	1092	963	1668	1196	SM24__to__SM48__Up	Clus_5	BPGM
420049:MVP	28:118450-128225:+	420049	MVP	CDS	NM_001006336.1	(NM_001006336.1) major vault protein(mRNA)	23.39	33.49	52.89	27.56	697	983	1449	707	SM48__to__SM54__Down	Clus_5	MVP
422166:EDA2R	4:382939-391887:-	422166	EDA2R	CDS	NM_001083360.1	(NM_001083360.1) ectodysplasin A2 receptor(mRNA)	21.9	15.56	32.3	25.95	340	237	460	346	SM24__to__SM48__Up	Clus_5	EDA2R
112530970:LOC112530970	30:1392900-1395872:-	112530970	LOC112530970	CDS	XM_025145716.1	(XM_025145716.1) extensin-like(mRNA)	21.39	15.51	38.8	21.45	683	489	1139	591	SM24__to__SM48__Up	Clus_5	---
769087:ANGPTL4	28:945432-954011:-	769087	ANGPTL4	CDS	XM_001232283.5	(XM_001232283.5) angiopoietin like 4(mRNA)	17.94	16.82	33.14	21.4	557	513	945	572	SM24__to__SM48__Up	Clus_5	ANGPTL4
422832:CPEB2	4:76829299-76885630:-	422832	CPEB2	CDS	XM_015285803.2,XM_015285804.2	(XM_015285803.2) cytoplasmic polyadenylation element binding protein 2	14.3	11.25	22.89	18.08	1736	1346	2577	1887	SM24__to__SM48__Up,SM24__to__SM54__Up	Clus_5	CPEB2
423790:IFIT5	6:20187816-20191587:+	423790	IFIT5	CDS	NM_001320422.1	(NM_001320422.1) interferon induced protein with tetratricopeptide repeats 5(mRNA)	14.06	16.21	106.34	20.73	296	335	2054	376	SM0__to__SM48__Up,SM24__to__SM48__Up,SM48__to__SM54__Down	Clus_5	IFIT5
419468:IFFO2	21:4560618-4593217:-	419468	IFFO2	CDS	XM_003642530.3	(XM_003642530.3) intermediate filament family orphan 2(mRNA)	13.74	10.32	19.91	14.22	1149	851	1530	1028	SM24__to__SM48__Up	Clus_5	IFFO2
107054907:LOC107054907	21:252113-255921:-	107054907	LOC107054907	nonCDS	XR_001469744.1	(XR_001469744.1) uncharacterized LOC107054907(lnc_RNA)	12.72	6.53	16.51	7.87	330	167	394	176	SM24__to__SM48__Up,SM48__to__SM54__Down	Clus_5	---
395890:NES	25:2647907-2655418:-	395890	NES	CDS	NM_205033.2	(NM_205033.2) nestin(mRNA)	11.94	6.31	16.72	9.81	748	391	969	530	SM24__to__SM48__Up	Clus_5	---
416804:PIWIL1	15:3606157-3703287:-	416804	PIWIL1	CDS	XR_003077780.1,XM_025155445.1,XM_015275261.2,XM_025155444.1,XM_015275263.2,XM_015275262.2,XM_025155443.1,XM_015275260.2,XM_015275259.2,XM_015275264.2,NM_001098852.1	(XR_003077780.1) piwi like RNA-mediated gene silencing 1	10.71	9.85	22.33	10.62	568	514	1083	457	SM24__to__SM48__Up,SM48__to__SM54__Down	Clus_5	PIWIL1
112530700:SLC5A3	1:107004389-107012916:+	112530700	SLC5A3	CDS	XM_025145172.1,XM_025145165.1	(XM_025145172.1) solute carrier family 5 member 3	9.79	5.87	13.32	8.95	893	528	1117	705	SM24__to__SM48__Up	Clus_5	SLC5A3
100857411:PLACL2	4:46423622-46424887:-	100857411	PLACL2	CDS	XM_004941122.3	(XM_004941122.3) Placenta-specific gene 8-like 2(mRNA)	7.71	5.41	33.29	9.84	22	15	88	24	SM24__to__SM48__Up,SM48__to__SM54__Down	Clus_5	---
422513:HERC4L	4:35026245-35044645:+	422513	HERC4L	CDS	XM_420476.6,XM_015276606.2,XM_015276605.2	(XM_420476.6) hect domain and RLD 4-like	7.1	5.15	12.01	6.98	296	210	459	250	SM24__to__SM48__Up	Clus_5	---
415922:GBP4L	12:2699697-2704321:-	415922	GBP4L	CDS	XM_015292901.1	(XM_015292901.1) guanylate-binding protein 4-like(mRNA)	6.33	5.93	16.03	7.93	140	129	326	151	SM24__to__SM48__Up	Clus_5	---
101750341:LOC101750341	2:56146694-56156680:+	101750341	LOC101750341	CDS	XR_003073689.1,XM_025147625.1	(XR_003073689.1) uncharacterized LOC101750341	6.22	8.45	13.34	6.98	771	1061	1571	782	SM48__to__SM54__Down	Clus_5	---
107051736:LOC107051736	4:46361461-46369597:+	107051736	LOC107051736	nonCDS	XR_001463582.1	(XR_001463582.1) uncharacterized LOC107051736(lnc_RNA)	5.93	5.33	10.51	5.64	546	485	891	450	SM24__to__SM48__Up	Clus_5	---
101747378:PARP14	7:28217790-28255934:-	101747378	PARP14	CDS	XM_025152692.1,XM_025152691.1,XM_025152693.1,XM_015289949.2,XM_015289950.2,XM_015289948.2	(XM_025152692.1) poly(ADP-ribose) polymerase family member 14	5.75	5.55	10.15	5.05	454	431	732	343	SM48__to__SM54__Down	Clus_5	PARP14
422998:SYT12	5:1709714-1716080:-	422998	SYT12	CDS	NM_001199512.1	(NM_001199512.1) synaptotagmin 12(mRNA)	4.9	3.02	7.72	4.54	89	54	129	71	SM24__to__SM48__Up	Clus_5	SYT12
421415:LOC421415	3:27269228-27288920:-	421415	LOC421415	CDS	XR_001465740.2,XR_003074583.1,XR_003074582.1,XM_015283815.1,XR_003074584.1,XM_015283817.1,XM_015283816.2	(XR_001465740.2) uncharacterized LOC421415	4.79	5.98	11.63	5.72	322	325	600	243	SM48__to__SM54__Down	Clus_5	---
417587:EFCAB5	19:6302610-6333722:+	417587	EFCAB5	CDS	XR_213411.3,XM_004946638.3,XM_025142048.1,XM_025142051.1,XM_015296107.2,XM_025142049.1,XM_004946639.3,XM_015296106.2,XM_025142050.1	(XR_213411.3) EF-hand calcium binding domain 5	4.36	3.38	6.5	3.06	265	227	383	174	SM48__to__SM54__Down	Clus_5	EFCAB5
107049095:LOC107049095	16:1711235-1726904:-	107049095	LOC107049095	CDS	XM_025155838.1,XM_025155837.1,XM_025155840.1,XM_025155843.1,XM_025155844.1,XM_025155842.1,XM_025155841.1	(XM_025155838.1) zinc finger protein 239-like	4.29	3.72	8.34	4.66	333	257	562	281	SM24__to__SM48__Up	Clus_5	---
107055339:LOC107055339	28:1858332-1860768:+	107055339	LOC107055339	nonCDS	XR_001470407.2	(XR_001470407.2) uncharacterized LOC107055339(lnc_RNA)	3.81	4.35	11.47	4.96	57	64	158	64	SM24__to__SM48__Up,SM48__to__SM54__Down	Clus_5	---
419265:HELZ2	20:9732083-9754184:+	419265	HELZ2	CDS	XM_004947281.3,XM_417438.5,XM_015296600.2	(XM_004947281.3) helicase with zinc finger 2	3.67	3.72	8.83	3.97	433	430	959	407	SM24__to__SM48__Up,SM48__to__SM54__Down	Clus_5	HELZ2
100858999:ADAMTS4	25:3958244-3966359:-	100858999	ADAMTS4	CDS	XM_015280054.2	(XM_015280054.2) ADAM metallopeptidase with thrombospondin type 1 motif 4(mRNA)	3.65	1.78	11	4.61	117	55	320	125	SM24__to__SM48__Up,SM24__to__SM54__Up,SM48__to__SM54__Down	Clus_5	---
112530999:LOC112530999	30:718352-724318:+	112530999	LOC112530999	nonCDS	XR_003072715.1	(XR_003072715.1) uncharacterized LOC112530999(lnc_RNA)	3.54	1.56	5.48	2.89	37	16	53	26	SM24__to__SM48__Up	Clus_5	---
420561:TFPI2	2:23301638-23307375:-	420561	TFPI2	CDS	XM_418662.6,XM_015281937.2	(XM_418662.6) tissue factor pathway inhibitor 2	3.41	1.94	6.6	4.03	60	33	105	60	SM24__to__SM48__Up	Clus_5	TFPI2
112532552:LOC112532552	5:12297907-12339753:+	112532552	LOC112532552	nonCDS	XR_003075486.1	(XR_003075486.1) uncharacterized LOC112532552(lnc_RNA)	3.36	3.14	7.72	3.4	127	116	267	110	SM24__to__SM48__Up,SM48__to__SM54__Down	Clus_5	---
101747860:LOC101747860	31:4767050-4780546:+	101747860	LOC101747860	CDS	XM_015300573.2,XM_015300570.2,XM_025145893.1,XM_025145891.1,XM_025145888.1,XM_025145890.1,XM_025145889.1,XM_025145892.1,XM_025145896.1,XM_025145894.1,XM_025145895.1	(XM_015300573.2) soluble scavenger receptor cysteine-rich domain-containing protein SSC5D-like	3.19	3.26	7.06	4.01	249	240	478	265	SM24__to__SM48__Up	Clus_5	---
100859213:LOC100859213	28:262306-301562:+	100859213	LOC100859213	nonCDS	XR_003072093.1,XR_003072091.1,XR_003072092.1,XR_003072094.1,XR_003072095.1	(XR_003072093.1) uncharacterized LOC100859213	2.57	1.79	3.62	2.06	458	316	597	316	SM24__to__SM48__Up	Clus_5	---
426584:MATN2	2:127295674-127365166:+	426584	MATN2	CDS	XM_025148057.1,XM_025148053.1,XM_025148052.1,XM_025148056.1,XM_025148055.1,XM_025148058.1,XM_025148051.1,XM_025148054.1,XM_025148059.1	(XM_025148057.1) matrilin 2	1.77	1.36	4.66	2.12	82	62	207	88	SM24__to__SM48__Up	Clus_5	---
414140:AMY2A	8:440098-801038:-	414140	AMY2A	CDS	XM_025152788.1,XM_025152787.1,XM_025152786.1,XM_025152785.1,XM_025152783.1,XM_025152790.1,XM_025152779.1,XM_025152791.1,XM_025152789.1,XM_015290261.2,XM_015290256.2,XM_025152781.1,XM_015290259.2,XM_025152780.1,XM_015290260.2,XM_025152792.1,XM_025152782.1,XM_025152793.1,NM_001001473.2	(XM_025152788.1) amylase, alpha 2A (pancreatic)	1.47	1.48	3.69	1.34	79	67	223	74	SM24__to__SM48__Up,SM48__to__SM54__Down	Clus_5	AMY2A
414893:GRIA1	13:13023849-13197587:-	414893	GRIA1	CDS	XM_015293756.2,XM_015293755.2,NM_001001774.1,XR_003077528.1,XR_003077527.1	(XM_015293756.2) glutamate ionotropic receptor AMPA type subunit 1	1.33	0.7	2.55	0.88	90	39	131	55	SM24__to__SM48__Up	Clus_5	GRIA1
107053088:LOC107053088	3:65887445-65910725:-	107053088	LOC107053088	CDS	XR_001466059.2,XR_001466058.2,XM_015284581.2,XR_001466060.2	(XR_001466059.2) one cut domain family member 3-like	1.32	1.52	0.86	0.96	35	23	77	30	SM24__to__SM48__Up	Clus_5	---
427255:TMC1	Z:35816762-35885755:+	427255	TMC1	CDS	XM_025144718.1,XM_015280293.2,XM_025144717.1,NM_001006580.1,XM_015280292.2,XM_015280294.2	(XM_025144718.1) transmembrane channel like 1	1.26	1.39	3.63	1.89	165	142	334	140	SM24__to__SM48__Up,SM48__to__SM54__Down	Clus_5	TMC1
107052087:LOC107052087	4:13425506-13437274:+	107052087	LOC107052087	nonCDS	XR_001464227.2	(XR_001464227.2) uncharacterized LOC107052087(lnc_RNA)	1.24	0.74	1.94	1.16	153	90	220	124	SM24__to__SM48__Up	Clus_5	---
428282:ADAM11	27:3642106-3653288:+	428282	ADAM11	CDS	XM_015299265.1	(XM_015299265.1) ADAM metallopeptidase domain 11(mRNA)	1.23	0.82	2.43	1.5	56	40	102	59	SM24__to__SM48__Up	Clus_5	ADAM11
418622:TMEM27	1:123277805-123301686:+	418622	TMEM27	CDS	XR_003073260.1,XM_416821.6,XM_025146599.1	(XR_003073260.1) transmembrane protein 27	1.19	0.64	2.1	0.72	36	19	59	19	SM24__to__SM48__Up	Clus_5	TMEM27
420732:SFRP4	2:46095018-46105431:+	420732	SFRP4	CDS	XM_015281688.2,XM_015281689.2	(XM_015281688.2) secreted frizzled related protein 4	1.16	0.67	2.1	1.23	37	21	62	34	SM24__to__SM48__Up	Clus_5	SFRP4
107054560:LOC107054560	13:16506503-16511312:-	107054560	LOC107054560	nonCDS	XR_001468941.2	(XR_001468941.2) uncharacterized LOC107054560(lnc_RNA)	1.16	0.6	2.58	1.26	61	31	125	57	SM24__to__SM48__Up	Clus_5	---
107054575:LOC107054575	14:1560887-1582100:+	107054575	LOC107054575	nonCDS	XR_001468970.1	(XR_001468970.1) uncharacterized LOC107054575(lnc_RNA)	1	0.76	2	1.08	162	122	298	153	SM24__to__SM48__Up	Clus_5	---
112532842:LOC112532842	7:2717810-2752134:+	112532842	LOC112532842	nonCDS	XR_003076292.1	(XR_003076292.1) uncharacterized LOC112532842(lnc_RNA)	0.98	0.68	2.11	1.18	62	42	122	64	SM24__to__SM48__Up	Clus_5	---
107053858:LOC107053858	7:31694509-31717449:+	107053858	LOC107053858	nonCDS	XR_003076120.1,XR_003076119.1	(XR_003076120.1) uncharacterized LOC107053858	0.93	1.12	3.04	1.3	106	127	320	128	SM24__to__SM48__Up,SM48__to__SM54__Down	Clus_5	---
419812:C26H6ORF222	26:1532660-1536913:-	419812	C26H6ORF222	CDS	XM_429706.5,XM_004934879.3	(XM_429706.5) chromosome 26 open reading frame, human C6orf222	0.93	0.73	2.09	0.45	17	13	35	7	SM48__to__SM54__Down	Clus_5	---
416581:HS3ST2	14:7428740-7438864:-	416581	HS3ST2	CDS	XM_015294504.2	(XM_015294504.2) heparan sulfate-glucosamine 3-sulfotransferase 2(mRNA)	0.9	0.49	2.34	1.25	15	8	36	18	SM24__to__SM48__Up	Clus_5	HS3ST2
100857581:RIIAD1	25:441559-443694:+	100857581	RIIAD1	CDS	XM_015280024.2,XR_003071843.1,XR_003071842.1,XM_025143617.1	(XM_015280024.2) regulatory subunit of type II PKA R-subunit (RIIa) domain containing 1	0.85	0.34	1.95	0.57	14	5	25	9	SM24__to__SM48__Up	Clus_5	---
107054139:LOC107054139	9:22434528-22436510:+	107054139	LOC107054139	CDS	XM_025153638.1	(XM_025153638.1) uncharacterized LOC107054139(mRNA)	0.84	0.28	1.71	0.46	15	5	28	7	SM24__to__SM48__Up	Clus_5	---
112530304:LOC112530304	25:302665-306471:-	112530304	LOC112530304	nonCDS	XR_003071841.1	(XR_003071841.1) uncharacterized LOC112530304(lnc_RNA)	0.77	0.33	1.19	0.46	31	13	44	16	SM24__to__SM48__Up	Clus_5	---
418109:CGTL	1:56635320-56653553:-	418109	CGTL	CDS	XM_015287480.2,XM_015287496.2,XR_003077980.1,XM_004937861.3,XM_004937860.3,XM_015287482.2,XM_025156002.1	(XM_015287480.2) cystine/glutamate transporter-like	0.75	0.76	3.28	0.9	42	40	149	45	SM24__to__SM48__Up,SM48__to__SM54__Down	Clus_5	---
112533012:LOC112533012	9:15452227-15457985:+	112533012	LOC112533012	nonCDS	XR_003076720.1	(XR_003076720.1) uncharacterized LOC112533012(lnc_RNA)	0.74	0.97	2.88	0.95	28	36	100	31	SM24__to__SM48__Up,SM48__to__SM54__Down	Clus_5	---
101749388:LOC101749388	1:70998287-71212773:+	101749388	LOC101749388	nonCDS	XR_003071417.1,XR_003071404.1,XR_003071409.1,XR_003071399.1,XR_003071415.1,XR_003071426.1,XR_003071398.1,XR_003071405.1,XR_003071433.1,XR_003071424.1,XR_003071395.1,XR_003071432.1,XR_003071448.1,XR_003071443.1,XR_003071396.1,XR_003071445.1,XR_003071408.1,XR_003071402.1,XR_003071430.1,XR_003071438.1,XR_003071446.1,XR_003071400.1,XR_003071410.1,XR_003071421.1,XR_003071447.1,XR_003071434.1,XR_003071…	(XR_003071417.1) uncharacterized LOC101749388	0.73	0.75	1.59	0.58	104	122	213	89	SM48__to__SM54__Down	Clus_5	---
423144:ANO1	5:17979120-18055127:+	423144	ANO1	CDS	XM_015286871.2,XM_004941530.3,XM_004941531.3,XM_004941529.3,XM_421072.6,XM_015286869.2,XM_015286870.2,XM_025151146.1	(XM_015286871.2) anoctamin 1	0.73	0.69	1.42	0.5	46	43	83	27	SM48__to__SM54__Down	Clus_5	ANO1
427918:WEE2	1:57325927-57338608:+	427918	WEE2	CDS	XM_015287337.2	(XM_015287337.2) WEE1 homolog 2(mRNA)	0.73	0.67	2.23	0.69	22	20	62	18	SM24__to__SM48__Up,SM48__to__SM54__Down	Clus_5	WEE2
423014:PLCB2	5:883071-927761:-	423014	PLCB2	CDS	XM_025151350.1,XM_015286275.2,XM_015286276.2,XM_025151351.1	(XM_025151350.1) phospholipase C beta 2	0.7	0.95	2.12	0.92	56	82	165	66	SM48__to__SM54__Down	Clus_5	PLCB2
107054934:LOC107054934	21:5352145-5365130:+	107054934	LOC107054934	nonCDS	XR_001469801.2,XR_003071528.1,XR_001469800.2,XR_003071529.1,XR_003071530.1	(XR_001469801.2) uncharacterized LOC107054934	0.64	0.53	3.39	1.09	30	26	88	23	SM24__to__SM48__Up,SM48__to__SM54__Down	Clus_5	---
427538:HYDIN	11:1545049-1649225:+	427538	HYDIN	CDS	XM_025154208.1,NM_001159371.1	(XM_025154208.1) HYDIN, axonemal central pair apparatus protein	0.59	0.59	1.62	0.7	108	108	275	113	SM24__to__SM48__Up,SM48__to__SM54__Down	Clus_5	HYDIN
395993:GFRA2	22:1714010-1734922:+	395993	GFRA2	CDS	NM_205101.1	(NM_205101.1) GDNF family receptor alpha 2(mRNA)	0.57	0.16	1.04	0.33	18	5	30	9	SM24__to__SM48__Up	Clus_5	GFRA2
395159:LOC395159	2:26619867-26630325:+	395159	LOC395159	CDS	NM_204498.2	(NM_204498.2) Schwann cell-specific EGF-like repeat autocrine factor(mRNA)	0.54	0.88	2.57	0.38	5	8	22	3	SM48__to__SM54__Down	Clus_5	---
771523:OSR2	2:127709702-127726746:+	771523	OSR2	CDS	XM_015282958.2,XM_015282955.2,XM_015282957.2,XM_015282956.2,NM_001170344.1	(XM_015282958.2) odd-skipped related transciption factor 2	0.54	0.27	1.4	0.25	10	3	24	4	SM24__to__SM48__Up,SM48__to__SM54__Down	Clus_5	OSR2
101750362:LOC101750362	1:109407694-109423588:-	101750362	LOC101750362	nonCDS	XR_003072616.1,XR_003072617.1,XR_001470923.2	(XR_003072616.1) uncharacterized LOC101750362	0.5	0.86	1.27	0.6	16	30	51	15	SM48__to__SM54__Down	Clus_5	---
112532781:LOC112532781	7:6639376-6666455:-	112532781	LOC112532781	nonCDS	XR_003076110.1,XR_003076109.1	(XR_003076110.1) uncharacterized LOC112532781	0.49	0.6	1.87	0.69	26	31	90	32	SM24__to__SM48__Up,SM48__to__SM54__Down	Clus_5	---
107051270:ZIC5	1:145728360-145731837:+	107051270	ZIC5	CDS	XM_015274907.2	(XM_015274907.2) Zic family member 5(mRNA)	0.44	0.22	1.68	0.36	10	5	35	8	SM24__to__SM48__Up,SM48__to__SM54__Down	Clus_5	---
422427:DDX60	4:24957650-24997745:-	422427	DDX60	CDS	XM_004940918.3,XM_015285390.2	(XM_004940918.3) DExD/H-box helicase 60	0.4	0.26	1	0.23	32	21	74	16	SM24__to__SM48__Up,SM48__to__SM54__Down	Clus_5	DDX60
769475:RAP1GAP2	21:6594099-6601942:+	769475	RAP1GAP2	CDS	XM_025142578.1	(XM_025142578.1) RAP1 GTPase activating protein 2(mRNA)	0.39	0.2	1.07	0.23	10	5	26	5	SM24__to__SM48__Up,SM48__to__SM54__Down	Clus_5	RAP1GAP2
101749931:LIM2	25:50851-58675:-	101749931	LIM2	CDS	XM_025143636.1,XM_025143635.1,XM_015298332.2,XR_003071852.1	(XM_025143636.1) lens intrinsic membrane protein 2	0.38	0.46	2.19	0.77	13	11	56	17	SM24__to__SM48__Up,SM48__to__SM54__Down	Clus_5	---
101750098:LOC101750098	6:13461134-13894709:-	101750098	LOC101750098	nonCDS	XR_003075758.1,XR_003075774.1,XR_003075769.1,XR_003075773.1,XR_003075772.1,XR_003075777.1,XR_003075759.1,XR_003075767.1,XR_003075757.1,XR_003075764.1,XR_003075761.1,XR_003075776.1,XR_003075771.1,XR_003075763.1,XR_003075766.1,XR_003075760.1,XR_003075770.1,XR_003075768.1,XR_003075762.1,XR_001467102.2,XR_003075775.1,XR_003075765.1	(XR_003075758.1) uncharacterized LOC101750098	0.32	0.25	1	0.34	70	51	186	55	SM24__to__SM48__Up,SM48__to__SM54__Down	Clus_5	---
418837:EPSTI1	1:167989483-168042137:-	418837	EPSTI1	CDS	XM_417033.5	(XM_417033.5) epithelial stromal interaction 1(mRNA)	0.25	0.19	2.36	0.29	4	3	35	4	SM24__to__SM48__Up,SM48__to__SM54__Down	Clus_5	EPSTI1
112533410:LOC112533410	13:9211497-9221673:-	112533410	LOC112533410	nonCDS	XR_003077640.1	(XR_003077640.1) uncharacterized LOC112533410(lnc_RNA)	0.17	0.12	1.03	0.1	6	4	33	3	SM24__to__SM48__Up,SM48__to__SM54__Down	Clus_5	---
769729:LOC769729	31:4803496-4805701:-	769729	LOC769729	CDS	XM_025145953.1,XM_025145951.1,XM_025145952.1	(XM_025145953.1) uncharacterized LOC769729	0	0	1.97	0	0	0	17	0	SM24__to__SM48__Up,SM48__to__SM54__Down	Clus_5	---
396221:LDHA	5:12754120-12760009:+	396221	LDHA	CDS	XM_015286580.2,NM_205284.1	(XM_015286580.2) lactate dehydrogenase A	3194.19	1465.81	1501.87	1558.26	50920	22984	22119	21383	SM0__to__SM24__Down,SM0__to__SM48__Down	Clus_4	LDHA
386586:OCM	14:1425951-1429515:-	386586	OCM	CDS	XM_015294127.2,NM_204422.1	(XM_015294127.2) oncomodulin	1965.66	172.73	191.58	88.4	9191	790	828	354	SM0__to__SM24__Down,SM0__to__SM48__Down,SM0__to__SM54__Down,SM24__to__SM54__Down,SM48__to__SM54__Down	Clus_4	OCM
415783:GPI	11:10964813-10985639:+	415783	GPI	CDS	NM_001006128.1	(NM_001006128.1) glucose-6-phosphate isomerase(mRNA)	1320.53	738.68	652.82	671.92	27194	14976	12369	11925	SM0__to__SM48__Down	Clus_4	GPI
417438:PRKAR1A	18:7853033-7869257:+	417438	PRKAR1A	CDS	XM_015279892.2,XM_015279894.2,NM_001007845.1	(XM_015279892.2) protein kinase cAMP-dependent type I regulatory subunit alpha	1201.84	418.78	425.43	483.96	48140	16133	15251	16304	SM0__to__SM24__Down,SM0__to__SM48__Down,SM0__to__SM54__Down	Clus_4	PRKAR1A
396519:CALB1	2:124313483-124331355:-	396519	CALB1	CDS	NM_205513.1	(NM_205513.1) calbindin 1(mRNA)	1061.32	490.56	529.95	574.82	31646	14424	14545	14779	SM0__to__SM24__Down,SM0__to__SM48__Down	Clus_4	CALB1
420321:NDRG1	2:141967427-142007618:-	420321	NDRG1	CDS	XM_418430.6	(XM_418430.6) N-myc downstream regulated 1(mRNA)	972.8	443.53	597.71	522.97	29538	13270	16680	13690	SM0__to__SM24__Down	Clus_4	NDRG1
110224118:EDCH1	25:3293488-3294274:-	110224118	EDCH1	CDS	NM_001351380.1	(NM_001351380.1) epidermal differentiation protein containing cysteine histidine motifs 1(mRNA)	873.57	178.45	125.67	102.01	872	169	124	87	SM0__to__SM24__Down,SM0__to__SM48__Down,SM0__to__SM54__Down	Clus_4	---
427410:VCP	Z:8540925-8562119:-	427410	VCP	CDS	NM_001044664.1	(NM_001044664.1) valosin containing protein(mRNA)	754.58	358.5	321.49	326.36	23516	11024	9220	8782	SM0__to__SM24__Down,SM0__to__SM48__Down,SM0__to__SM54__Down	Clus_4	VCP
100857454:GPX2	5:571146-571932:+	100857454	GPX2	CDS	NM_001277854.1	(NM_001277854.1) glutathione peroxidase 2(mRNA)	685.38	126.37	108.59	62.51	3419	615	499	269	SM0__to__SM24__Down,SM0__to__SM48__Down,SM0__to__SM54__Down,SM24__to__SM54__Down	Clus_4	GPX2
428310:HSPB9	27:7654562-7655554:+	428310	HSPB9	CDS	NM_001010842.2	(NM_001010842.2) heat shock protein family B (small) member 9(mRNA)	614.28	230.84	307.04	287.32	5089	1875	2346	2046	SM0__to__SM24__Down	Clus_4	---
414884:CCK	2:43774048-43778726:-	414884	CCK	CDS	XM_015281332.2,NM_001001741.1	(XM_015281332.2) cholecystokinin	593.26	34.79	25.24	26.93	2725	153	108	104	SM0__to__SM24__Down,SM0__to__SM48__Down,SM0__to__SM54__Down	Clus_4	CCK
396248:CKB	5:50513988-50521688:-	396248	CKB	CDS	XM_015287304.2,XM_025150611.1,NM_205310.1	(XM_015287304.2) creatine kinase B	517.76	215.04	299.39	229.37	6847	2808	3670	2630	SM0__to__SM24__Down	Clus_4	CKB
416745:COQ8A	3:12555712-12587575:-	416745	COQ8A	CDS	XM_015283507.2,NM_001199413.1	(XM_015283507.2) coenzyme Q8A	423.98	182.74	165.43	222.59	14671	6229	5263	6646	SM0__to__SM24__Down,SM0__to__SM48__Down	Clus_4	---
429198:FSCN2	18:9181817-9184606:-	429198	FSCN2	CDS	NM_001177738.1	(NM_001177738.1) fascin actin-bundling protein 2, retinal(mRNA)	325.92	59.38	54	38.3	4570	820	700	463	SM0__to__SM24__Down,SM0__to__SM48__Down,SM0__to__SM54__Down	Clus_4	FSCN2
101748332:CD164L2	23:2057935-2062816:-	101748332	CD164L2	CDS	XM_015297593.2,XM_015297592.2,XM_015297591.2	(XM_015297593.2) CD164 molecule like 2	314.26	35.5	48.83	37	5088	536	684	476	SM0__to__SM24__Down,SM0__to__SM48__Down,SM0__to__SM54__Down	Clus_4	---
423316:EGLN3	5:35913745-35941732:-	423316	EGLN3	CDS	XM_421233.5	(XM_421233.5) egl-9 family hypoxia inducible factor 3(mRNA)	289.65	50.38	58.7	74.63	15188	2604	2828	3376	SM0__to__SM24__Down,SM0__to__SM48__Down,SM0__to__SM54__Down	Clus_4	EGLN3
427515:CALML4	10:19575315-19577978:-	427515	CALML4	CDS	NM_001277629.1	(NM_001277629.1) calmodulin like 4(mRNA)	269.9	95.82	117.09	117.59	1310	456	526	489	SM0__to__SM24__Down	Clus_4	CALML4
429955:RAB15	5:567701-570027:+	429955	RAB15	CDS	XM_025151198.1,XM_025151199.1	(XM_025151198.1) RAB15, member RAS oncogene family	223.5	35.91	32.21	17.95	1553	244	207	107	SM0__to__SM24__Down,SM0__to__SM48__Down,SM0__to__SM54__Down,SM24__to__SM54__Down	Clus_4	---
395443:SLC1A3	Z:11170339-11234915:+	395443	SLC1A3	CDS	XM_425011.5,XM_025144934.1	(XM_425011.5) solute carrier family 1 member 3	211.26	81.09	65.86	76.18	10289	3873	2970	3204	SM0__to__SM24__Down,SM0__to__SM48__Down,SM0__to__SM54__Down	Clus_4	SLC1A3
427615:STARD10	13:2709032-2714405:-	427615	STARD10	CDS	XM_425187.5	(XM_425187.5) StAR related lipid transfer domain containing 10(mRNA)	202.52	32.15	47.1	34.12	2992	467	641	434	SM0__to__SM24__Down,SM0__to__SM48__Down,SM0__to__SM54__Down	Clus_4	STARD10
107054979:HHLA2	1:88748624-88775870:+	107054979	HHLA2	CDS	XM_025144239.1,XM_025144230.1,XM_015297489.2,XM_015297495.2,XM_025144237.1,XM_015297466.2,XM_015297498.2,XM_015297471.2,XM_015297484.2,XM_015297479.2	(XM_025144239.1) HERV-H LTR-associating 2	184.01	76.92	63.01	73.96	5136	2132	1612	1792	SM0__to__SM24__Down,SM0__to__SM48__Down	Clus_4	---
395461:ESPN	21:607163-619197:-	395461	ESPN	CDS	XM_025142716.1,XM_015296966.2,XM_015296965.2,XM_015296963.2,XM_015296964.2	(XM_025142716.1) espin	175.1	47.06	36.66	28.66	6265	1606	1168	823	SM0__to__SM24__Down,SM0__to__SM48__Down,SM0__to__SM54__Down,SM24__to__SM54__Down	Clus_4	ESPN
418738:TMEM255B	1:138554072-138617320:-	418738	TMEM255B	CDS	XM_025146713.1,XM_025146704.1,XM_025146698.1,XM_025146697.1,XM_025146710.1,XM_025146703.1,XM_025146701.1,XM_015277906.2,XM_015277907.2,XM_025146706.1,XM_025146707.1,XM_025146709.1,XM_025146712.1,XM_025146708.1,XM_025146702.1,XR_003073338.1,XM_025146711.1,XM_025146700.1,XM_025146699.1,XM_025146705.1	(XM_025146713.1) transmembrane protein 255B	174.68	16.15	17.59	10.77	2803	255	257	146	SM0__to__SM24__Down,SM0__to__SM48__Down,SM0__to__SM54__Down	Clus_4	---
100857214:TUBA4B	7:22201277-22204322:+	100857214	TUBA4B	CDS	XM_015290093.2	(XM_015290093.2) tubulin alpha 4b(mRNA)	171.35	50.72	39.99	43.88	2528	764	580	587	SM0__to__SM24__Down,SM0__to__SM48__Down,SM0__to__SM54__Down	Clus_4	---
423420:CHGA	5:45084409-45094614:+	423420	CHGA	CDS	XM_421330.6,XM_015287755.2	(XM_421330.6) chromogranin A	164.33	32.06	30.23	18.86	3293	632	559	326	SM0__to__SM24__Down,SM0__to__SM48__Down,SM0__to__SM54__Down,SM24__to__SM54__Down	Clus_4	---
418015:SYNGR1	1:50674047-50687764:-	418015	SYNGR1	CDS	XM_015285214.2,XM_015285219.2,NM_001252278.2	(XM_015285214.2) synaptogyrin 1	163.23	50.67	61.01	58.31	5140	2003	2263	2032	SM0__to__SM24__Down	Clus_4	SYNGR1
422007:OTOF	3:105264968-105336734:+	422007	OTOF	CDS	XR_003074446.1,XM_015285207.2,XM_015285199.2,XM_015285198.2,XM_015285201.2,XM_015285200.2,XM_015285202.2,XM_015285204.2,XM_015285203.2,XM_004935857.3,XM_420015.6,XM_004935859.3,XM_015285206.2,XM_015285205.2	(XR_003074446.1) otoferlin	161.53	22.78	40.6	21.5	12380	1742	2937	1467	SM0__to__SM24__Down,SM0__to__SM48__Down,SM0__to__SM54__Down,SM24__to__SM48__Up,SM48__to__SM54__Down	Clus_4	OTOF
424849:KIF1A	9:5010336-5043015:-	424849	KIF1A	CDS	XM_015277098.2,XM_015277096.2,XM_015277099.2,XM_015277094.2,XM_015277095.2,XM_015277093.2,XM_025153558.1,XM_025153551.1,XM_025153561.1,XM_025153559.1,XM_025153557.1,XM_025153556.1,XM_025153553.1,XM_025153552.1,XM_025153550.1,XM_025153555.1,XM_025153554.1,XM_015277092.2,XM_025153549.1,XM_015277102.2,XM_015277101.2,XM_015277103.2,XM_015277100.2,XM_025153563.1,XM_025153562.1	(XM_015277098.2) kinesin family member 1A	158.69	66.68	68.67	57.51	13916	5712	5462	4279	SM0__to__SM24__Down,SM0__to__SM48__Down,SM0__to__SM54__Down	Clus_4	KIF1A
415363:CIB2	10:4240473-4273371:+	415363	CIB2	CDS	XM_004943723.3,XM_004943721.2,XM_413749.6,XM_004943720.3,XM_004943722.3,XM_015278959.1	(XM_004943723.3) calcium and integrin binding family member 2	146.58	56.72	53.73	54.55	3109	1203	1071	1026	SM0__to__SM24__Down,SM0__to__SM48__Down	Clus_4	CIB2
378919:TRIB2	3:97859237-97880213:+	378919	TRIB2	CDS	NM_204401.2	(NM_204401.2) tribbles pseudokinase 2(mRNA)	140.27	50.36	77.14	63.5	4803	1701	2424	1874	SM0__to__SM24__Down	Clus_4	TRIB2
419528:NEFL	22:1089664-1094517:+	419528	NEFL	CDS	XM_417679.6	(XM_417679.6) neurofilament, light polypeptide(mRNA)	138.72	50	46.88	42.82	2970	1058	924	793	SM0__to__SM24__Down,SM0__to__SM48__Down,SM0__to__SM54__Down	Clus_4	NEFL
395474:ATP6V0A1	27:7749483-7777575:+	395474	ATP6V0A1	CDS	XM_015299582.2,XM_015299583.2,XM_015299584.2,XM_015299585.2,XM_015299586.2,XM_015299587.2,XR_003071931.1,XR_001470354.2,XR_001470353.2,XR_003071932.1,NM_204724.2	(XM_015299582.2) ATPase H+ transporting V0 subunit a1	136.62	56.48	64.11	57.85	5063	2065	2177	1851	SM0__to__SM24__Down	Clus_4	ATP6V0A1
431598:S100Z	Z:23387503-23392421:-	431598	S100Z	CDS	XM_015277353.2,NM_001302198.1	(XM_015277353.2) S100 calcium binding protein Z	129.67	9.58	7.47	3.17	2144	156	116	45	SM0__to__SM24__Down,SM0__to__SM48__Down,SM0__to__SM54__Down,SM24__to__SM54__Down	Clus_4	S100Z
430628:CHRNA10	1:197033423-197037102:-	430628	CHRNA10	CDS	XM_015280915.2,XM_025151409.1,XM_015280918.2,XM_015280916.2,XM_015280914.2,XM_015280917.2,NM_001101036.1	(XM_015280915.2) cholinergic receptor, nicotinic, alpha 10 (neuronal)	129.33	7.85	17.61	9.86	2003	128	240	135	SM0__to__SM24__Down,SM0__to__SM48__Down,SM0__to__SM54__Down	Clus_4	CHRNA10
422054:CLIC5	3:109618260-109689289:-	422054	CLIC5	CDS	XM_420060.5,XM_004935921.3	(XM_420060.5) chloride intracellular channel 5	128.45	21.03	49.02	31.18	13590	2198	4765	2851	SM0__to__SM24__Down,SM0__to__SM48__Down,SM0__to__SM54__Down,SM24__to__SM48__Up	Clus_4	CLIC5
419827:TMCC2	26:2046823-2069818:+	419827	TMCC2	CDS	XM_417961.5,XM_015299089.2,XM_015299090.2,XM_015299088.2,XM_025143901.1	(XM_417961.5) transmembrane and coiled-coil domain family 2	127.06	26.95	36.4	30.06	7017	1516	1891	1480	SM0__to__SM24__Down,SM0__to__SM48__Down,SM0__to__SM54__Down	Clus_4	TMCC2
101748751:LOC101748751	24:349709-354524:+	101748751	LOC101748751	CDS	XM_015298099.2,XM_015298100.2,XM_015298101.2	(XM_015298099.2) hemicentin-2-like	126.38	5.78	5.7	2.32	3598	164	130	52	SM0__to__SM24__Down,SM0__to__SM48__Down,SM0__to__SM54__Down,SM24__to__SM54__Down	Clus_4	---
772158:LOC772158	27:7653016-7653900:-	772158	LOC772158	CDS	XM_003642832.4	(XM_003642832.4) heat shock protein 30C-like(mRNA)	125.58	42.35	41.46	39.98	880	290	267	241	SM0__to__SM24__Down,SM0__to__SM48__Down	Clus_4	---
417631:GDPD1	19:7353333-7364544:+	417631	GDPD1	CDS	NM_001318414.1	(NM_001318414.1) glycerophosphodiester phosphodiesterase domain containing 1(mRNA)	108.59	31.41	40.12	34.77	829	235	282	228	SM0__to__SM24__Down	Clus_4	GDPD1
395730:KCNAB1	9:23040149-23076747:-	395730	KCNAB1	CDS	XM_015291649.2,NM_204906.1	(XM_015291649.2) potassium voltage-gated channel subfamily A member regulatory beta subunit 1	107.37	9.5	6.06	3.59	3080	270	162	90	SM0__to__SM24__Down,SM0__to__SM48__Down,SM0__to__SM54__Down,SM24__to__SM54__Down	Clus_4	KCNAB1
418903:DCLK1	1:174079577-174317535:+	418903	DCLK1	CDS	NM_001257257.1,XM_015277804.2,XM_015277820.2,XM_015277813.2,XM_025150514.1,XM_015277819.2	(NM_001257257.1) doublecortin like kinase 1(mRNA)	106.24	37.85	39.44	42.88	6216	2163	1984	2044	SM0__to__SM24__Down,SM0__to__SM48__Down,SM0__to__SM54__Down	Clus_4	DCLK1
395666:CD44	5:19192093-19248208:+	395666	CD44	CDS	NM_204860.3,XM_015286965.2,XM_025150573.1,XM_025150577.1,XM_025150579.1,XM_025150571.1,XM_025150578.1,XM_025150580.1,XM_025150574.1,XM_025150581.1,XM_025150572.1,XM_025150575.1,XM_025150582.1,XM_025150576.1,XM_025150583.1,XM_015286974.2,XM_015286966.2,XM_015286967.2,XM_015286968.2,XM_015286969.2,XM_015286973.2,XR_003075202.1,XR_003075201.1,XR_003075203.1,XR_003075204.1,XR_003075205.1	(NM_204860.3) CD44 molecule (Indian blood group)(mRNA)	103.12	22.72	25.74	18.58	6029	1266	1352	928	SM0__to__SM24__Down,SM0__to__SM48__Down,SM0__to__SM54__Down	Clus_4	CD44
421712:C6orf58	3:59142512-59154636:-	421712	C6orf58	CDS	XM_419749.6	(XM_419749.6) chromosome 6 open reading frame 58(mRNA)	101.03	16.49	17.44	13.1	1291	207	205	144	SM0__to__SM24__Down,SM0__to__SM48__Down,SM0__to__SM54__Down	Clus_4	---
429271:THAP4	9:4978338-4997086:+	429271	THAP4	CDS	XM_015277104.2,XM_015277105.2,XM_015277106.2,XM_015277108.2,XM_004937005.3,XM_003641747.4,XM_025153747.1,XM_025153746.1,XM_025153749.1,XM_025153748.1,XM_004937006.3	(XM_015277104.2) THAP domain containing 4	100.62	45.19	45.24	40.76	4144	1202	1237	968	SM0__to__SM24__Down,SM0__to__SM48__Down,SM0__to__SM54__Down	Clus_4	THAP4
395392:SNCG	6:3321719-3346515:+	395392	SNCG	CDS	XM_025151469.1,NM_204672.1,XM_025151467.1,XM_025151468.1,XM_015287957.2	(XM_025151469.1) synuclein gamma	100.45	9.62	6.89	2.56	698	69	48	16	SM0__to__SM24__Down,SM0__to__SM48__Down,SM0__to__SM54__Down,SM24__to__SM54__Down	Clus_4	SNCG
374244:ATP2B1	1:43425751-43483118:-	374244	ATP2B1	CDS	NM_001168002.3,XM_015276730.2,XM_015277127.1,XM_015276955.2,XM_015277056.2,XM_015276901.2,XM_015276999.2,XM_025151189.1,XM_015276782.2	(NM_001168002.3) ATPase plasma membrane Ca2+ transporting 1(mRNA)	99.14	45.44	41.77	37.8	5565	2508	2145	1819	SM0__to__SM48__Down,SM0__to__SM54__Down	Clus_4	ATP2B1
422748:NMU	4:65037536-65049171:+	422748	NMU	CDS	NM_001277921.1,NM_001277922.1	(NM_001277921.1) neuromedin U	97.71	10.75	6.89	8.96	723	78	47	57	SM0__to__SM24__Down,SM0__to__SM48__Down,SM0__to__SM54__Down	Clus_4	NMU
421734:DCBLD1	3:63189771-63237671:+	421734	DCBLD1	CDS	XM_015284488.2,XM_419767.6	(XM_015284488.2) discoidin, CUB and LCCL domain containing 1	97.15	30.64	25.27	28.06	4502	1398	1074	1121	SM0__to__SM24__Down,SM0__to__SM48__Down,SM0__to__SM54__Down	Clus_4	DCBLD1
396206:NEFM	22:1099224-1103124:-	396206	NEFM	CDS	NM_001101730.1	(NM_001101730.1) neurofilament, medium polypeptide(mRNA)	96.78	11.62	9.32	6	2625	310	232	141	SM0__to__SM24__Down,SM0__to__SM48__Down,SM0__to__SM54__Down,SM24__to__SM54__Down	Clus_4	---
424989:SLC7A14	9:19910053-19935536:+	424989	SLC7A14	CDS	XM_422796.6	(XM_422796.6) solute carrier family 7 member 14(mRNA)	96.41	13.16	10.71	7.94	8021	1080	819	571	SM0__to__SM24__Down,SM0__to__SM48__Down,SM0__to__SM54__Down,SM24__to__SM54__Down	Clus_4	SLC7A14
100857436:LRTOMT	1:195632072-195634020:+	100857436	LRTOMT	CDS	XM_015280906.2,NM_001282081.1	(XM_015280906.2) leucine rich transmembrane and O-methyltransferase domain containing	92.13	16.98	11.69	7.84	814	151	97	65	SM0__to__SM24__Down,SM0__to__SM48__Down,SM0__to__SM54__Down,SM24__to__SM54__Down	Clus_4	---
427265:REEP6	28:3320547-3324348:-	427265	REEP6	CDS	XM_025144408.1,XM_025144407.1,XR_003072086.1	(XM_025144408.1) receptor accessory protein 6	91.93	19.57	17.58	24.36	492	103	87	112	SM0__to__SM24__Down,SM0__to__SM48__Down	Clus_4	REEP6
408038:LOC408038	25:2266372-2267965:-	408038	LOC408038	CDS	NM_001001310.4	(NM_001001310.4) beta-keratin(mRNA)	91.09	7.68	18.02	14.23	584	48	106	79	SM0__to__SM24__Down,SM0__to__SM48__Down,SM0__to__SM54__Down	Clus_4	---
396002:AK1	17:5248345-5253188:+	396002	AK1	CDS	NM_205109.2,XM_025156031.1,XM_025156030.1,XM_015279336.1	(NM_205109.2) adenylate kinase 1(mRNA)	89.39	13.55	22.56	9.01	546	80	130	48	SM0__to__SM24__Down,SM0__to__SM48__Down,SM0__to__SM54__Down,SM48__to__SM54__Down	Clus_4	AK1
426811:TRIM36	Z:78972525-78998782:-	426811	TRIM36	CDS	XM_015280833.2,XM_015280832.2,XM_015280831.2,XM_015280830.2,XM_015280829.2,XM_015280834.2	(XM_015280833.2) tripartite motif containing 36	86.35	13.01	10.03	6.54	5301	779	571	346	SM0__to__SM24__Down,SM0__to__SM48__Down,SM0__to__SM54__Down,SM24__to__SM54__Down	Clus_4	TRIM36
770178:CABP1	15:9491805-9541203:-	770178	CABP1	CDS	XM_004934386.3,XM_025155733.1,XM_004934387.3,XM_001233508.5,XM_025155731.1,XM_025155732.1,XM_015275413.2,XM_015275412.2	(XM_004934386.3) calcium binding protein 1	85.3	15.36	24.21	13.12	1408	243	369	191	SM0__to__SM24__Down,SM0__to__SM48__Down,SM0__to__SM54__Down	Clus_4	---
419823:MDM4	26:1813850-1839292:+	419823	MDM4	CDS	XM_417957.6,XM_015299095.2,XM_004934926.3,XR_001470253.2,XM_004934924.3,XM_004934925.2,XM_015299096.2	(XM_417957.6) MDM4, p53 regulator	83.69	36.36	50.07	39.47	6207	2653	3417	2520	SM0__to__SM24__Down	Clus_4	MDM4
418971:ELMOD1	1:181839718-181882063:-	418971	ELMOD1	CDS	XM_015279594.2,XM_025146870.1,XM_025146871.1,XM_417165.6,XM_001233927.5,XM_015279593.2,XM_015279598.2	(XM_015279594.2) ELMO domain containing 1	82.91	24.77	21.08	17.39	2538	745	591	457	SM0__to__SM24__Down,SM0__to__SM48__Down,SM0__to__SM54__Down	Clus_4	ELMOD1
395493:NCAN	28:3646457-3659490:-	395493	NCAN	CDS	XM_015300026.2,NM_204740.1	(XM_015300026.2) neurocan	82.77	21.8	28.8	33.17	4283	1114	1366	1484	SM0__to__SM24__Down,SM0__to__SM48__Down	Clus_4	---
426899:FAIM2	33:5144468-5161079:+	426899	FAIM2	CDS	XM_015300382.2	(XM_015300382.2) Fas apoptotic inhibitory molecule 2(mRNA)	81.16	29.07	30.4	31.22	3184	1124	1096	1058	SM0__to__SM24__Down,SM0__to__SM48__Down	Clus_4	---
421797:COQ3	3:71514257-71520274:+	421797	COQ3	CDS	XM_025149207.1,XM_015284668.2,XM_419824.6	(XM_025149207.1) coenzyme Q3, methyltransferase	80.57	23.18	17.96	15.88	1168	330	241	198	SM0__to__SM24__Down,SM0__to__SM48__Down,SM0__to__SM54__Down	Clus_4	COQ3
769322:STARD4	Z:46595146-46603610:+	769322	STARD4	CDS	NM_001079742.1,XM_015280436.1	(NM_001079742.1) StAR related lipid transfer domain containing 4(mRNA)	73.42	34.15	30.76	40.44	3893	1787	1502	1850	SM0__to__SM48__Down	Clus_4	STARD4
428237:IGSF9B	24:2450187-2497737:-	428237	IGSF9B	CDS	XR_213639.3,XM_004948000.3,XM_425796.6,XM_025143221.1,XM_015298134.2,XM_004948002.3,XR_003071743.1	(XR_213639.3) immunoglobulin superfamily member 9B	72.86	18.28	24.5	21.76	11381	2768	3614	3019	SM0__to__SM24__Down,SM0__to__SM48__Down,SM0__to__SM54__Down	Clus_4	IGSF9B
769343:AP3B2	10:1820119-1831108:-	769343	AP3B2	CDS	XM_025153928.1,XM_025153931.1,XM_025153927.1,XM_025153926.1,XM_025153932.1,XM_025153929.1,XM_025153930.1	(XM_025153928.1) adaptor related protein complex 3 beta 2 subunit	71.19	23.4	28.38	24.43	2452	805	937	645	SM0__to__SM24__Down,SM0__to__SM54__Down	Clus_4	AP3B2
396186:BDNF	5:3976740-4022593:-	396186	BDNF	CDS	XM_015286149.2,XM_015286154.2,XM_015286151.2,XM_015286153.2,XM_015286148.2,XM_015286152.2,NM_001031616.1	(XM_015286149.2) brain derived neurotrophic factor	71.12	18.6	15.75	15.53	2432	617	572	506	SM0__to__SM24__Down,SM0__to__SM48__Down,SM0__to__SM54__Down	Clus_4	BDNF
107054548:POU4F3	13:18555836-18557954:+	107054548	POU4F3	CDS	XM_015294056.2	(XM_015294056.2) POU class 4 homeobox 3(mRNA)	69.33	10.88	9.09	4.31	1275	197	153	68	SM0__to__SM24__Down,SM0__to__SM48__Down,SM0__to__SM54__Down,SM24__to__SM54__Down	Clus_4	POU4F3
415424:SCG3	10:9546288-9573569:-	415424	SCG3	CDS	NM_001293278.2,NM_001293277.2	(NM_001293278.2) secretogranin III	69.18	17.31	20.95	14.14	3080	758	856	545	SM0__to__SM24__Down,SM0__to__SM48__Down,SM0__to__SM54__Down	Clus_4	SCG3
419592:RSRP1	23:2551021-2555964:+	419592	RSRP1	CDS	XR_213605.3,XR_213604.3,XM_417739.6	(XR_213605.3) arginine and serine rich protein 1	69.01	31.71	39.68	22.02	1606	701	822	431	SM0__to__SM54__Down	Clus_4	---
396165:BMP4	5:58714584-58717421:-	396165	BMP4	CDS	NM_205237.3	(NM_205237.3) bone morphogenetic protein 4(mRNA)	68.02	21.92	17.94	16.35	1013	320	245	210	SM0__to__SM24__Down,SM0__to__SM48__Down,SM0__to__SM54__Down	Clus_4	BMP4
373998:CRYBA4	15:7468676-7476181:+	373998	CRYBA4	CDS	XM_025155402.1,NM_204178.1	(XM_025155402.1) crystallin beta A4	67.31	26.92	29.51	18.6	5130	2029	2068	1226	SM0__to__SM24__Down,SM0__to__SM54__Down	Clus_4	CRYBA4
421761:WASF1	3:66666399-66745971:+	421761	WASF1	CDS	XM_015284566.2,XM_419791.6,XM_004940308.3,XM_015284569.2,XM_004940309.3,XM_025148861.1,XM_015284567.2,XM_015284570.2	(XM_015284566.2) WAS protein family member 1	65.2	19.33	14.77	9.68	1881	575	415	247	SM0__to__SM24__Down,SM0__to__SM48__Down,SM0__to__SM54__Down,SM24__to__SM54__Down	Clus_4	WASF1
416263:LOC416263	13:13001062-13011566:+	416263	LOC416263	CDS	XM_414581.4	(XM_414581.4) LON peptidase N-terminal domain and RING finger protein 2-like(mRNA)	64.02	16.03	17.39	21.41	2477	611	620	715	SM0__to__SM24__Down,SM0__to__SM48__Down,SM0__to__SM54__Down	Clus_4	---
395535:OLFM1	17:7899618-7927028:+	395535	OLFM1	CDS	XM_015279317.2,NM_204767.1	(XM_015279317.2) olfactomedin 1	63.59	9.64	15.85	9.02	1540	253	370	203	SM0__to__SM24__Down,SM0__to__SM48__Down,SM0__to__SM54__Down	Clus_4	OLFM1
429042:CLASP1	7:26079500-26234709:-	429042	CLASP1	CDS	XM_015290006.2,XM_015290004.2,XM_004942918.3,XM_003641620.4,XM_015290011.2,XM_003641619.4,XM_426599.6,XM_015290007.2,XM_004942917.3,XM_004942916.3,XM_015290018.2,XM_015290009.2,XM_015290017.2,XM_003641622.4,XM_015290016.2,XM_015290014.2,XM_025152573.1,XM_015290012.2,XM_015290022.2,XM_015290008.2,XM_015290021.2,XM_015290013.2,XM_025152575.1,XM_025152574.1,XM_015290015.2,XM_015290020.2,XM_015290019…	(XM_015290006.2) cytoplasmic linker associated protein 1	62.83	26.44	23.64	17.66	6002	2498	2083	1464	SM0__to__SM24__Down,SM0__to__SM48__Down,SM0__to__SM54__Down,SM24__to__SM54__Down	Clus_4	CLASP1
417217:DNM1	17:5385986-5447145:-	417217	DNM1	CDS	XR_001464440.2,XM_004945831.3,XM_025141433.1,XM_015279548.2,XR_001464438.2,XR_001464439.2,XM_001233249.5,XM_004945829.3,XR_003070995.1,XM_015279549.2,XM_015279547.2,XM_003642258.4,XR_001464435.2,XM_004945825.3,XM_015279546.2,XM_015279552.2,XM_015279550.2,XR_213284.3,XR_001464437.2,XM_015279551.2,XR_003070996.1,XR_003070998.1,XR_003070997.1,XM_025141434.1	(XR_001464440.2) dynamin 1	62.04	11.13	11.91	7.82	2484	479	489	307	SM0__to__SM24__Down,SM0__to__SM48__Down,SM0__to__SM54__Down	Clus_4	DNM1
428456:TMC2	2:44255625-44282080:+	428456	TMC2	CDS	NM_001039324.1	(NM_001039324.1) transmembrane channel like 2(mRNA)	62.04	7.77	5.46	2.17	1952	241	159	60	SM0__to__SM24__Down,SM0__to__SM48__Down,SM0__to__SM54__Down,SM24__to__SM54__Down,SM48__to__SM54__Down	Clus_4	TMC2
107049024:EDPE	25:2335864-2339647:+	107049024	EDPE	CDS	XM_015298393.2,NM_001319340.2	(XM_015298393.2) epidermal differentiation protein rich in proline and glutamic acid (E)	61.36	10.49	7.74	4.82	898	155	108	61	SM0__to__SM24__Down,SM0__to__SM48__Down,SM0__to__SM54__Down,SM24__to__SM54__Down	Clus_4	---
418815:LMO7	1:156241202-156370180:-	418815	LMO7	CDS	XM_015277097.2,XM_004938639.3,XM_417010.6,XM_015277162.2,XM_025146774.1,XM_015277122.2,XM_015277073.2,XM_025146772.1,XM_015277113.2,XM_015277107.2,XM_015277084.2,XM_015277071.2,XM_015277129.2,XM_015277143.2,XM_015277141.2,XM_015277135.2,XM_025146773.1	(XM_015277097.2) LIM domain 7	61.29	30.12	30.43	24.46	3593	1603	1504	1130	SM0__to__SM54__Down	Clus_4	LMO7
417433:RGS9	18:7711369-7752165:-	417433	RGS9	CDS	XM_015279956.2,XM_025141638.1,XM_025141637.1	(XM_015279956.2) regulator of G-protein signaling 9	59.54	15.17	31.72	16.56	3124	818	1568	771	SM0__to__SM24__Down,SM0__to__SM54__Down,SM24__to__SM48__Up,SM48__to__SM54__Down	Clus_4	RGS9
419181:TP53TG5	20:5104487-5117098:+	419181	TP53TG5	CDS	XM_025142335.1,XM_025142336.1,XM_025142337.1,XR_003071401.1,XR_003071403.1,XM_025142332.1,XM_025142333.1,XM_025142334.1,XM_429636.5	(XM_025142335.1) TP53 target 5	59.31	9.52	6.98	4.57	1401	288	267	172	SM0__to__SM24__Down,SM0__to__SM48__Down,SM0__to__SM54__Down	Clus_4	---
418143:TMTC1	1:59699643-59845409:+	418143	TMTC1	CDS	XM_015287026.2	(XM_015287026.2) transmembrane and tetratricopeptide repeat containing 1(mRNA)	57.12	17.48	19.55	18.58	1999	602	631	560	SM0__to__SM24__Down,SM0__to__SM48__Down,SM0__to__SM54__Down	Clus_4	TMTC1
770845:NELL1	5:2461252-2747574:+	770845	NELL1	CDS	XM_015286236.2,XM_015286235.1,XM_015286242.1,XM_015286237.1,XM_015286239.1,XM_015286243.1,XM_015286238.1,XM_015286240.1,XM_001234166.5	(XM_015286236.2) neural EGFL like 1	57.05	11.4	10.32	5.22	2797	553	467	223	SM0__to__SM24__Down,SM0__to__SM48__Down,SM0__to__SM54__Down,SM24__to__SM54__Down	Clus_4	NELL1
396451:PTGS2	8:10714136-10722126:+	396451	PTGS2	CDS	NM_001167719.1,NM_001167718.1	(NM_001167719.1) prostaglandin-endoperoxide synthase 2	54.84	7.97	9.28	7.18	2542	365	396	291	SM0__to__SM24__Down,SM0__to__SM48__Down,SM0__to__SM54__Down	Clus_4	PTGS2
421455:TJAP1	3:31051735-31090280:-	421455	TJAP1	CDS	XM_015283775.2,XM_015283777.2,XM_015283778.2,XM_015283774.2,XM_015283776.2,XM_025149079.1	(XM_015283775.2) tight junction associated protein 1	54.64	14.33	17.28	11.51	3023	788	890	559	SM0__to__SM24__Down,SM0__to__SM48__Down,SM0__to__SM54__Down	Clus_4	TJAP1
422284:RGCCL	4:9528445-9531670:+	422284	RGCCL	CDS	XM_420264.6	(XM_420264.6) regulator of cell cycle-like(mRNA)	53.41	12.75	24.57	14.26	635	150	269	148	SM0__to__SM24__Down	Clus_4	---
427877:SLC17A8	1:47292762-47320594:+	427877	SLC17A8	CDS	XM_015289655.2,NM_001319029.1	(XM_015289655.2) solute carrier family 17 member 8	53.2	5.24	10.9	5.78	1618	148	311	140	SM0__to__SM24__Down,SM0__to__SM48__Down,SM0__to__SM54__Down,SM24__to__SM48__Up,SM48__to__SM54__Down	Clus_4	SLC17A8
378916:LHFPL5	26:103162-106476:+	378916	LHFPL5	CDS	NM_204398.1,XM_015298680.2	(NM_204398.1) lipoma HMGIC fusion partner-like 5(mRNA)	53.03	10.31	15.89	14.91	728	132	183	176	SM0__to__SM24__Down,SM0__to__SM48__Down	Clus_4	LHFPL5
419744:SCN3B	24:2862447-2925028:+	419744	SCN3B	CDS	XM_025143360.1,XM_025143361.1,XM_015298163.2,XM_015298164.2,XM_015298166.2,XM_015298167.2,XM_015298168.2,XM_015298169.2,XM_025143362.1,XM_025143363.1,XM_015298170.2,XM_004948010.3,XM_015298171.2	(XM_025143360.1) sodium voltage-gated channel beta subunit 3	52.36	12.95	18.63	8.69	3619	808	1178	489	SM0__to__SM24__Down,SM0__to__SM48__Down,SM0__to__SM54__Down,SM48__to__SM54__Down	Clus_4	SCN3B
768372:MYO1H	15:6989619-7029722:+	768372	MYO1H	CDS	XM_025155693.1,XM_015275506.2,XM_003642184.4,XM_015275507.2,XM_025155694.1,XM_015275508.2,XM_015275509.2	(XM_025155693.1) myosin IH	51.58	20.24	17.71	15.45	2067	804	649	540	SM0__to__SM48__Down,SM0__to__SM54__Down	Clus_4	MYO1H
419125:SAMHD1	20:630014-655765:-	419125	SAMHD1	CDS	NM_001030845.1	(NM_001030845.1) SAM and HD domain containing deoxynucleoside triphosphate triphosphohydrolase 1(mRNA)	50.02	28.19	25.83	18.21	2019	1120	959	634	SM24__to__SM54__Down	Clus_4	SAMHD1
417126:B3GNTL	17:8569117-8571073:+	417126	B3GNTL	CDS	NM_001277651.1	(NM_001277651.1) UDP-GlcNAc:betaGal beta-1,3-N-acetylglucosaminyltransferase-like(mRNA)	49.4	5.91	6.74	3.1	631	76	79	34	SM0__to__SM24__Down,SM0__to__SM48__Down,SM0__to__SM54__Down	Clus_4	---
424262:OSBPL11	7:28149054-28181453:-	424262	OSBPL11	CDS	XM_015289957.2,XM_015289956.2	(XM_015289957.2) oxysterol binding protein like 11	47.84	16.74	21.25	15.16	2178	782	924	618	SM0__to__SM24__Down,SM0__to__SM54__Down	Clus_4	OSBPL11
421858:HTR1B	3:80084761-80087775:+	421858	HTR1B	CDS	XM_015284634.2,NM_001172781.1	(XM_015284634.2) 5-hydroxytryptamine receptor 1B	47.29	18.88	12.92	16.55	1057	365	288	265	SM0__to__SM48__Down,SM0__to__SM54__Down	Clus_4	HTR1B
417151:CACFD1	17:7222068-7235919:+	417151	CACFD1	CDS	XM_025156059.1,XM_025156058.1,NM_001277657.1	(XM_025156059.1) calcium channel flower domain containing 1	46.76	15.96	17.82	17.56	2566	908	850	784	SM0__to__SM24__Down,SM0__to__SM48__Down	Clus_4	---
396068:KCNAB2	21:672907-693319:-	396068	KCNAB2	CDS	XM_025142687.1,XM_025142685.1,XM_025142686.1,XM_015297067.1,XM_015297066.2,XM_015297065.2,XM_001232953.5	(XM_025142687.1) potassium voltage-gated channel subfamily A regulatory beta subunit 2	45.7	11.68	9.47	6.6	1664	418	332	209	SM0__to__SM24__Down,SM0__to__SM48__Down,SM0__to__SM54__Down,SM24__to__SM54__Down	Clus_4	KCNAB2
769974:TMPRSS7	1:89854422-89885055:+	769974	TMPRSS7	CDS	XM_001233290.5,XM_025144301.1,XM_004938293.3,XM_025144304.1	(XM_001233290.5) transmembrane protease, serine 7	44.89	7.31	6.23	2.83	1927	310	246	105	SM0__to__SM24__Down,SM0__to__SM48__Down,SM0__to__SM54__Down,SM24__to__SM54__Down,SM48__to__SM54__Down	Clus_4	TMPRSS7
396323:VIP	3:49586424-49593144:+	396323	VIP	CDS	NM_205366.2,NM_001177309.1	(NM_205366.2) vasoactive intestinal peptide	44.31	4.62	9.05	5.93	354	37	67	41	SM0__to__SM24__Down,SM0__to__SM48__Down,SM0__to__SM54__Down	Clus_4	VIP
419875:SLC16A1	26:3611402-3628787:-	419875	SLC16A1	CDS	XM_025143692.1,XM_015298930.2,NM_001006323.1	(XM_025143692.1) solute carrier family 16 member 1	42.76	14.42	18.65	16.38	1900	632	764	628	SM0__to__SM24__Down	Clus_4	SLC16A1
373940:LHX3	17:8343834-8350636:+	373940	LHX3	CDS	XM_025156012.1,XM_025156013.1,NM_001030335.1	(XM_025156012.1) LIM homeobox 3	41.72	9.96	14.42	6.93	852	205	254	112	SM0__to__SM24__Down,SM0__to__SM48__Down,SM0__to__SM54__Down	Clus_4	LHX3
100857635:TBXA2R	28:1139771-1145347:+	100857635	TBXA2R	CDS	XM_015299772.2,XM_025144378.1,XM_015299774.2,XM_025144379.1,XM_015299775.2,XM_015299773.2	(XM_015299772.2) thromboxane A2 receptor	40.41	3.13	6.85	4.25	501	39	80	47	SM0__to__SM24__Down,SM0__to__SM48__Down,SM0__to__SM54__Down	Clus_4	TBXA2R
427648:LOXHD1	Z:1903092-2036511:+	427648	LOXHD1	CDS	XM_025144979.1,XM_025144980.1,XM_425221.6,XM_025144978.1	(XM_025144979.1) lipoxygenase homology domains 1	39.82	6.2	6.79	4.89	3956	608	621	420	SM0__to__SM24__Down,SM0__to__SM48__Down,SM0__to__SM54__Down	Clus_4	LOXHD1
419085:MYO7A	1:194595112-194693931:-	419085	MYO7A	CDS	XM_015280882.2,XM_004938941.3,XM_015280881.2,XM_015280880.2,XM_025146940.1,XM_417277.6	(XM_015280882.2) myosin VIIA	39.37	11.93	13.89	8.74	4243	1260	1308	796	SM0__to__SM24__Down,SM0__to__SM48__Down,SM0__to__SM54__Down	Clus_4	MYO7A
420573:TAC1	2:24644607-24650418:+	420573	TAC1	CDS	XM_025148454.1,XM_025148453.1,XM_004939318.3,XM_025148452.1,XM_004939319.3	(XM_025148454.1) tachykinin precursor 1	38.48	2.93	1.87	1.69	299	23	13	11	SM0__to__SM24__Down,SM0__to__SM48__Down,SM0__to__SM54__Down	Clus_4	TAC1
101750031:MYO15A	14:5414353-5436226:+	101750031	MYO15A	CDS	XR_001469065.2,XM_015294416.2,XM_015294414.2,XM_015294413.2,XM_015294411.2,XM_015294412.2	(XR_001469065.2) myosin XVA	38.24	5.31	5.6	2.16	4802	657	644	235	SM0__to__SM24__Down,SM0__to__SM48__Down,SM0__to__SM54__Down,SM24__to__SM54__Down,SM48__to__SM54__Down	Clus_4	MYO15A
420846:RBM24	2:61921863-61947358:+	420846	RBM24	CDS	NR_131063.1,NM_001012863.2,XM_025147258.1,XM_015275877.2	(NR_131063.1) RNA binding motif protein 24	38.14	6.17	10.21	6.77	1152	184	282	159	SM0__to__SM24__Down,SM0__to__SM48__Down,SM0__to__SM54__Down	Clus_4	---
101748867:ZONADHL	24:2774204-2925028:+	101748867	ZONADHL	CDS	XM_025143347.1,XM_025143348.1,XM_015298140.2,XM_015298149.2,XM_015298151.2,XM_015298147.2,XR_003071787.1,XR_003071785.1,XM_015298138.2,XM_015298139.2,XM_015298141.2,XM_015298145.2,XM_015298144.2,XM_015298143.2,XM_015298146.2,XM_025143349.1,XM_015298150.2	(XM_025143347.1) zonadhesin-like	37.91	9.07	14.52	7.44	8876	2105	3081	1416	SM0__to__SM24__Down,SM0__to__SM48__Down,SM0__to__SM54__Down,SM48__to__SM54__Down	Clus_4	---
425008:SPTSSB	9:22104312-22113144:+	425008	SPTSSB	CDS	XM_015291674.2,NM_001302113.1,XM_015291671.2,XM_015291673.2,XM_015291672.2,NM_001302112.1,NM_001302111.1	(XM_015291674.2) serine palmitoyltransferase small subunit B	37.32	9.83	7.54	10.22	697	177	133	164	SM0__to__SM24__Down,SM0__to__SM48__Down	Clus_4	SPTSSB
107053576:LOC107053576	5:54159630-54184092:+	107053576	LOC107053576	nonCDS	XR_001466953.1,XR_001466954.2	(XR_001466953.1) uncharacterized LOC107053576	36.93	5.79	8.46	14.26	555	99	143	184	SM0__to__SM24__Down,SM0__to__SM48__Down,SM24__to__SM54__Up	Clus_4	---
395266:CPZ	4:81163348-81197855:+	395266	CPZ	CDS	NM_204578.3	(NM_204578.3) carboxypeptidase Z(mRNA)	36.46	5.51	5.37	4.99	1034	154	140	122	SM0__to__SM24__Down,SM0__to__SM48__Down,SM0__to__SM54__Down	Clus_4	CPZ
770453:SRD5A1	2:79770219-79786886:-	770453	SRD5A1	CDS	XM_004935131.3	(XM_004935131.3) steroid-5-alpha-reductase, alpha polypeptide 1 (3-oxo-5 alpha-steroid delta 4-dehydrogenase alpha 1)(mRNA)	36.06	9.41	6.62	5.48	1430	367	241	187	SM0__to__SM24__Down,SM0__to__SM48__Down,SM0__to__SM54__Down,SM24__to__SM54__Down	Clus_4	SRD5A1
424884:PLSCR5	9:11729003-11818812:-	424884	PLSCR5	CDS	XM_025153446.1,XM_025153445.1,XM_004943311.3,XM_015291623.2	(XM_025153446.1) phospholipid scramblase family member 5	34.97	6.24	7.45	2.87	3396	636	688	266	SM0__to__SM24__Down,SM0__to__SM48__Down,SM0__to__SM54__Down,SM24__to__SM54__Down,SM48__to__SM54__Down	Clus_4	PLSCR5
396267:FGF3	5:17872481-17877619:-	396267	FGF3	CDS	NM_205327.1	(NM_205327.1) fibroblast growth factor 3(mRNA)	32.89	3.06	3.98	0.8	143	13	16	3	SM0__to__SM24__Down,SM0__to__SM48__Down,SM0__to__SM54__Down	Clus_4	FGF3
418029:BAIAP2L2	1:50999536-51007565:+	418029	BAIAP2L2	CDS	XM_416266.6	(XM_416266.6) BAI1 associated protein 2 like 2(mRNA)	32.71	6.71	9.58	5.88	596	120	160	92	SM0__to__SM24__Down,SM0__to__SM48__Down,SM0__to__SM54__Down	Clus_4	---
428358:DNAJC5B	2:114916691-114960798:+	428358	DNAJC5B	CDS	XM_025147987.1	(XM_025147987.1) DnaJ heat shock protein family (Hsp40) member C5 beta(mRNA)	31.86	6.75	5.33	2.48	2057	429	317	138	SM0__to__SM24__Down,SM0__to__SM48__Down,SM0__to__SM54__Down,SM24__to__SM54__Down,SM48__to__SM54__Down	Clus_4	DNAJC5B
100858806:LRRC3C	27:7102494-7109804:-	100858806	LRRC3C	CDS	XM_025144062.1,XM_015299547.2	(XM_025144062.1) leucine rich repeat containing 3C	31.01	5.23	3.73	3.19	687	115	76	62	SM0__to__SM24__Down,SM0__to__SM48__Down,SM0__to__SM54__Down	Clus_4	---
425441:SLC4A8	33:5078075-5100500:+	425441	SLC4A8	CDS	XM_015300385.2,XM_015300384.2,XM_015300383.2	(XM_015300385.2) solute carrier family 4 member 8	29.68	11.49	13.44	11.3	2151	820	892	706	SM0__to__SM24__Down	Clus_4	---
395170:RGS9BP	11:9900952-9905204:+	395170	RGS9BP	CDS	NM_204505.1	(NM_204505.1) regulator of G-protein signaling 9 binding protein(mRNA)	28.76	4	4.46	3.65	1354	187	193	148	SM0__to__SM24__Down,SM0__to__SM48__Down,SM0__to__SM54__Down	Clus_4	RGS9BP
396522:CNN1	30:392740-395386:+	396522	CNN1	CDS	NM_205516.1,XM_015302686.2	(NM_205516.1) calponin 1(mRNA)	27.82	5.81	7.98	5.1	257	51	69	42	SM0__to__SM24__Down,SM0__to__SM54__Down	Clus_4	---
420452:WDR60	2:9626766-9653044:+	420452	WDR60	CDS	XM_025148317.1,XM_015282147.1,XM_025148318.1,XM_025148319.1	(XM_025148317.1) WD repeat domain 60	27.61	10.06	7.38	5.96	1058	423	315	238	SM0__to__SM48__Down,SM0__to__SM54__Down	Clus_4	WDR60
429088:GFI1	8:14531585-14544130:+	429088	GFI1	CDS	XM_015290692.2	(XM_015290692.2) growth factor independent 1 transcriptional repressor(mRNA)	27.36	6.89	12.4	4.52	878	218	366	126	SM0__to__SM24__Down,SM0__to__SM54__Down,SM48__to__SM54__Down	Clus_4	GFI1
107053412:LOC107053412	5:16094042-16095808:+	107053412	LOC107053412	nonCDS	XR_001466613.2	(XR_001466613.2) uncharacterized LOC107053412(lnc_RNA)	27.28	9.64	10.09	6.11	420	146	143	81	SM0__to__SM54__Down	Clus_4	---
395522:CHRNA9	4:68964832-68969315:-	395522	CHRNA9	CDS	NM_204760.1	(NM_204760.1) cholinergic receptor nicotinic alpha 9 subunit(mRNA)	26.83	4.66	6.87	1.86	369	63	87	22	SM0__to__SM24__Down,SM0__to__SM48__Down,SM0__to__SM54__Down,SM24__to__SM54__Down,SM48__to__SM54__Down	Clus_4	CHRNA9
428460:STAC	2:45700604-45774469:+	428460	STAC	CDS	XM_426020.6,XM_015281697.2	(XM_426020.6) SH3 and cysteine rich domain	26.65	2.9	1.66	0.94	1312	139	74	37	SM0__to__SM24__Down,SM0__to__SM48__Down,SM0__to__SM54__Down,SM24__to__SM54__Down	Clus_4	STAC
428630:FAXC	3:71527161-71546607:+	428630	FAXC	CDS	XM_426188.6	(XM_426188.6) failed axon connections homolog(mRNA)	26.51	10.67	9.4	7.58	1327	526	433	327	SM0__to__SM48__Down,SM0__to__SM54__Down	Clus_4	---
395136:PCSK2	3:12108851-12205958:-	395136	PCSK2	CDS	XM_004940214.3	(XM_004940214.3) proprotein convertase subtilisin/kexin type 2(mRNA)	26.4	2.96	3.36	1.91	1474	163	172	92	SM0__to__SM24__Down,SM0__to__SM48__Down,SM0__to__SM54__Down	Clus_4	PCSK2
423050:NRIP3	5:9791618-9802782:+	423050	NRIP3	CDS	XM_004941383.2,XM_420983.6	(XM_004941383.2) nuclear receptor interacting protein 3	26.11	2.49	2	1	787	74	55	26	SM0__to__SM24__Down,SM0__to__SM48__Down,SM0__to__SM54__Down,SM24__to__SM54__Down	Clus_4	NRIP3
100858936:PAQR9	9:10754077-10761797:-	100858936	PAQR9	CDS	XM_025153420.1	(XM_025153420.1) progestin and adipoQ receptor family member 9(mRNA)	26.05	4.36	3.05	2.28	2298	379	249	175	SM0__to__SM24__Down,SM0__to__SM48__Down,SM0__to__SM54__Down,SM24__to__SM54__Down	Clus_4	---
772083:AGBL4	8:23029458-23885537:-	772083	AGBL4	CDS	XM_001235270.5,XM_025153112.1,XM_015291230.2,XM_015291228.2,XM_001234080.4,XM_015291233.2,XM_015291232.2	(XM_001235270.5) ATP/GTP binding protein like 4	25	20.65	19.49	20.15	1580	542	458	371	SM0__to__SM24__Down,SM0__to__SM48__Down,SM0__to__SM54__Down	Clus_4	AGBL4
771467:LRRC56	5:16142841-16202787:-	771467	LRRC56	CDS	XM_025150966.1,XM_025150969.1,XM_025150972.1,XM_025150971.1,XM_025150970.1,XM_025150968.1,XM_025150973.1,XM_025150967.1,XM_015286739.2,XM_025150974.1	(XM_025150966.1) leucine rich repeat containing 56	24.16	7.23	8.94	6.53	1063	262	284	195	SM0__to__SM24__Down,SM0__to__SM48__Down,SM0__to__SM54__Down	Clus_4	---
427326:EDIL3	Z:62363383-62639663:+	427326	EDIL3	CDS	XM_424906.6,XM_004949448.3	(XM_424906.6) EGF like repeats and discoidin domains 3	24	5.24	6.38	4.76	1448	322	321	238	SM0__to__SM24__Down,SM0__to__SM48__Down,SM0__to__SM54__Down	Clus_4	EDIL3
423205:PPP1R14D	5:24464003-24473945:-	423205	PPP1R14D	CDS	XM_015287144.2,XM_025151341.1	(XM_015287144.2) protein phosphatase 1 regulatory inhibitor subunit 14D	23.83	5.22	4.13	2.55	451	97	73	41	SM0__to__SM24__Down,SM0__to__SM48__Down,SM0__to__SM54__Down,SM24__to__SM54__Down	Clus_4	PPP1R14D
396356:MYLK2	20:10051629-10058646:+	396356	MYLK2	CDS	NM_205392.1	(NM_205392.1) myosin light chain kinase 2(mRNA)	23.56	6.61	8.11	8.1	1002	276	317	296	SM0__to__SM24__Down	Clus_4	MYLK2
771005:XKRX	4:5137595-5145551:+	771005	XKRX	CDS	XM_004940698.2,XM_015278492.2,XM_015278491.2,XM_004940699.3,XM_025150508.1,XM_025150509.1	(XM_004940698.2) XK related, X-linked	23.24	4.51	5.26	3.26	526	97	101	59	SM0__to__SM24__Down,SM0__to__SM48__Down,SM0__to__SM54__Down	Clus_4	XKRX
417728:PHTF2	1:12579701-12642458:-	417728	PHTF2	CDS	XM_015275736.2,XM_015275735.2,XM_015275732.2,XM_015275737.2,NM_001006226.1	(XM_015275736.2) putative homeodomain transcription factor 2	22.97	7.3	7.13	4.86	1160	365	339	218	SM0__to__SM24__Down,SM0__to__SM48__Down,SM0__to__SM54__Down	Clus_4	PHTF2
101750998:LOC101750998	1:136222960-136260063:-	101750998	LOC101750998	nonCDS	XR_003073305.1,XR_003073309.1,XR_003073306.1,XR_003073307.1,XR_003073308.1,XR_003073310.1	(XR_003073305.1) uncharacterized LOC101750998	21.84	6.68	5.51	3.65	1829	513	404	233	SM0__to__SM24__Down,SM0__to__SM48__Down,SM0__to__SM54__Down,SM24__to__SM54__Down	Clus_4	---
428249:DSCAML1	24:5319467-5400099:-	428249	DSCAML1	CDS	XM_003642612.4	(XM_003642612.4) DS cell adhesion molecule like 1(mRNA)	21.78	5.07	3.79	1.9	1666	385	266	125	SM0__to__SM24__Down,SM0__to__SM48__Down,SM0__to__SM54__Down,SM24__to__SM54__Down	Clus_4	DSCAML1
421231:NAPB	3:3276268-3283076:+	421231	NAPB	CDS	NM_001199430.1	(NM_001199430.1) NSF attachment protein beta(mRNA)	21.74	3.91	4.81	3.81	823	146	169	124	SM0__to__SM24__Down,SM0__to__SM48__Down,SM0__to__SM54__Down	Clus_4	NAPB
420761:AMPH	2:49138824-49243847:-	420761	AMPH	CDS	XM_015281553.2,NM_001004398.1	(XM_015281553.2) amphiphysin	21.61	4.71	4.42	2.95	721	157	137	85	SM0__to__SM24__Down,SM0__to__SM48__Down,SM0__to__SM54__Down	Clus_4	AMPH
776499:DCLK3	2:45847446-45873749:-	776499	DCLK3	CDS	XR_003073648.1,XM_015281696.2	(XR_003073648.1) doublecortin like kinase 3	21.56	3.13	1.62	0.8	1099	150	78	35	SM0__to__SM24__Down,SM0__to__SM48__Down,SM0__to__SM54__Down,SM24__to__SM54__Down	Clus_4	DCLK3
416212:HMP19	13:10211317-10248070:+	416212	HMP19	CDS	NM_001326465.1	(NM_001326465.1) HMP19 protein(mRNA)	21.51	4.15	4.23	2.15	558	106	101	48	SM0__to__SM24__Down,SM0__to__SM48__Down,SM0__to__SM54__Down	Clus_4	---
771393:NMNAT2	8:7920529-7942074:-	771393	NMNAT2	CDS	XM_001234669.5	(XM_001234669.5) nicotinamide nucleotide adenylyltransferase 2(mRNA)	20.89	3.26	2.86	2.08	677	104	85	58	SM0__to__SM24__Down,SM0__to__SM48__Down,SM0__to__SM54__Down	Clus_4	NMNAT2
101748318:CCDC177	5:28176454-28181017:+	101748318	CCDC177	CDS	XM_015287583.1	(XM_015287583.1) coiled-coil domain containing 177(mRNA)	20.51	4.37	5.37	3.62	1044	220	252	159	SM0__to__SM24__Down,SM0__to__SM48__Down,SM0__to__SM54__Down	Clus_4	CCDC177
100857497:FAM13AL	6:9891768-9912638:+	100857497	FAM13AL	nonCDS	XR_003075949.1,XR_003075950.1,XR_003075945.1,XR_003075944.1,XR_003075953.1,XR_003075947.1,XR_003075948.1,XR_003075942.1,XR_003075943.1,XR_001467061.2,XR_001467063.2,XR_003075946.1,XR_003075952.1,XR_003075951.1,XR_003075955.1,XR_003075954.1	(XR_003075949.1) family with sequence similarity 13, member A-like	20.35	0.93	1.77	0.34	761	35	60	12	SM0__to__SM24__Down,SM0__to__SM48__Down,SM0__to__SM54__Down,SM48__to__SM54__Down	Clus_4	---
101748311:LOC101748311	1:171305228-171313063:-	101748311	LOC101748311	CDS	XM_025146817.1,XM_004938722.3	(XM_025146817.1) uncharacterized LOC101748311	20.33	2.34	1.43	0.77	587	67	38	20	SM0__to__SM24__Down,SM0__to__SM48__Down,SM0__to__SM54__Down,SM24__to__SM54__Down	Clus_4	---
101750739:LOC101750739	25:35253-58089:-	101750739	LOC101750739	CDS	NM_001318426.1	(NM_001318426.1) poliovirus receptor-related protein 4-like(mRNA)	20.13	5.12	4.19	4.78	309	77	59	65	SM0__to__SM24__Down,SM0__to__SM48__Down	Clus_4	---
417379:CCDC57	18:4880463-4908471:+	417379	CCDC57	CDS	XM_025141695.1,XM_025141696.1,XM_015295349.2,XM_004946148.3,XM_004946149.3,XM_025141697.1,XM_015295348.2,XM_025141698.1	(XM_025141695.1) coiled-coil domain containing 57	19.78	6.39	10.11	7.23	632	189	294	195	SM0__to__SM24__Down	Clus_4	---
420939:UBE2QL1	2:79823320-79844482:-	420939	UBE2QL1	nonCDS	XR_003073810.1	(XR_003073810.1) ubiquitin conjugating enzyme E2 Q family like 1(transcript)	18.72	6.27	6.95	4.14	1449	479	493	277	SM0__to__SM24__Down,SM0__to__SM54__Down	Clus_4	---
395895:CACNA1D	12:7418461-7618880:+	395895	CACNA1D	CDS	XM_015292990.2,XM_015292976.2,XM_025154433.1,XM_015292980.2,XM_015292987.2,XM_015292996.2,XM_015293002.2,XM_015293005.2,XM_015292975.2,XM_025154427.1,XM_025154429.1,XM_015292981.2,XM_015292984.2,XM_025154428.1,XM_015292986.2,XM_025154430.1,XM_015292991.2,XM_025154431.1,XM_015292977.2,XM_015292982.2,XM_015292992.2,XM_015292988.2,XM_015292993.2,XM_015292978.2,XM_015292983.2,XM_015292985.2,XM_015292…	(XM_015292990.2) calcium voltage-gated channel subunit alpha1 D	18.05	2.78	2.41	0.91	1840	297	243	85	SM0__to__SM24__Down,SM0__to__SM48__Down,SM0__to__SM54__Down,SM24__to__SM54__Down,SM48__to__SM54__Down	Clus_4	CACNA1D
424120:CERKL	7:14267142-14319393:+	424120	CERKL	CDS	XM_421973.5,XM_025152409.1,XM_015289553.2,XM_015289554.2	(XM_421973.5) ceramide kinase like	17.82	3.5	4.13	1.61	557	164	218	115	SM0__to__SM24__Down,SM0__to__SM54__Down	Clus_4	CERKL
107054990:LOC107054990	1:88749330-88758100:-	107054990	LOC107054990	nonCDS	XR_003072044.1,XR_001469880.2,XR_003072043.1	(XR_003072044.1) uncharacterized LOC107054990	17.79	2.98	3.03	1.34	397	63	64	26	SM0__to__SM24__Down,SM0__to__SM48__Down,SM0__to__SM54__Down	Clus_4	---
396503:COL17A1	6:25087345-25127305:-	396503	COL17A1	CDS	NM_001305202.1	(NM_001305202.1) collagen type XVII alpha 1 chain(mRNA)	17.74	5.07	6.93	6.23	1126	317	406	343	SM0__to__SM24__Down	Clus_4	---
427988:TMPRSS3	1:110710898-110727284:-	427988	TMPRSS3	CDS	XM_425558.6,XM_025145546.1,XM_015301002.2	(XM_425558.6) transmembrane protease, serine 3	17.66	5.26	4.52	2.08	741	228	181	76	SM0__to__SM24__Down,SM0__to__SM48__Down,SM0__to__SM54__Down,SM24__to__SM54__Down	Clus_4	TMPRSS3
101749866:LRTM2	1:60983371-61016010:+	101749866	LRTM2	CDS	XM_004937945.3,XM_025141608.1,XM_004937944.3,XM_004937941.3	(XM_004937945.3) leucine rich repeats and transmembrane domains 2	17.52	2.94	3.78	2.27	612	110	130	75	SM0__to__SM24__Down,SM0__to__SM48__Down,SM0__to__SM54__Down	Clus_4	LRTM2
418751:MYO16	1:139372816-139739613:+	418751	MYO16	CDS	XM_004938536.3,XM_416950.6	(XM_004938536.3) myosin XVI	17.44	4.48	6.04	4.43	2123	534	671	462	SM0__to__SM24__Down,SM0__to__SM48__Down,SM0__to__SM54__Down	Clus_4	MYO16
419821:PLEKHA6	26:1736628-1779839:-	419821	PLEKHA6	CDS	XM_025143905.1,XM_015299105.2,XM_025143910.1,XM_025143907.1,XM_025143904.1,XM_025143911.1,XM_025143903.1,XM_025143906.1,XM_025143908.1,XM_025143909.1,XM_025143913.1,XM_025143915.1,XM_025143914.1,XM_004934912.3,XM_015299106.2,XM_015299107.2,XM_015299099.2,XM_015299115.2,XM_015299114.2,XM_025143912.1	(XM_025143905.1) pleckstrin homology domain containing A6	17.35	5.84	6.89	6.06	992	329	363	304	SM0__to__SM24__Down	Clus_4	---
395901:KCNG4	11:16658646-16675825:-	395901	KCNG4	CDS	XM_425129.5	(XM_425129.5) potassium voltage-gated channel modifier subfamily G member 4(mRNA)	17.31	1.88	1.01	0.7	486	52	26	17	SM0__to__SM24__Down,SM0__to__SM48__Down,SM0__to__SM54__Down,SM24__to__SM54__Down	Clus_4	KCNG4
101748511:LOC101748511	24:5540929-5560937:+	101748511	LOC101748511	CDS	XM_015298266.2,XM_015298267.2,XR_001470058.2	(XM_015298266.2) uncharacterized LOC101748511	17.06	3.98	7.19	2.84	1009	233	393	144	SM0__to__SM24__Down,SM0__to__SM54__Down,SM48__to__SM54__Down	Clus_4	---
374269:TP63	9:14200463-14296030:-	374269	TP63	CDS	XM_015291362.2,XM_015291361.2,XM_015291363.2,XM_015291364.2,NM_204351.1,XM_015291366.2,XM_015291367.2	(XM_015291362.2) tumor protein p63	16.5	6.31	5.76	3.48	823	276	229	130	SM0__to__SM48__Down,SM0__to__SM54__Down,SM24__to__SM54__Down	Clus_4	TP63
418839:ENOX1	1:168111309-168477322:-	418839	ENOX1	CDS	XM_025146789.1,XM_025146791.1,XM_015276675.2,XM_025146792.1,XM_025146790.1	(XM_025146789.1) ecto-NOX disulfide-thiol exchanger 1	16.4	4.94	4.22	3.44	475	139	108	85	SM0__to__SM48__Down,SM0__to__SM54__Down	Clus_4	ENOX1
428541:LOC428541	26:1102476-1106081:-	428541	LOC428541	CDS	XM_015298809.2,XM_004934862.3,XM_004934865.3,XM_004934863.3,XM_004934866.3	(XM_015298809.2) tetraspanin-18-like	16.37	3.38	2.37	3.23	228	44	32	37	SM0__to__SM24__Down,SM0__to__SM48__Down	Clus_4	---
418741:ADPRHL1	1:138749447-138785559:+	418741	ADPRHL1	CDS	XM_004938532.3,XM_416940.5	(XM_004938532.3) ADP-ribosylhydrolase like 1	16.36	2.37	2.91	1.54	397	93	80	51	SM0__to__SM24__Down,SM0__to__SM48__Down,SM0__to__SM54__Down	Clus_4	---
425717:ABTB2	5:18776582-18904783:-	425717	ABTB2	CDS	XM_025151133.1	(XM_025151133.1) ankyrin repeat and BTB domain containing 2(mRNA)	15.51	5	6.26	3.92	976	310	362	213	SM0__to__SM24__Down,SM0__to__SM54__Down	Clus_4	ABTB2
772163:PTPRQ	1:39960864-40064069:+	772163	PTPRQ	CDS	XM_015283334.1,XM_015283320.1,XM_015283324.1	(XM_015283334.1) protein tyrosine phosphatase, receptor type Q	15.49	4.91	6.39	3.16	1406	441	538	248	SM0__to__SM24__Down,SM0__to__SM54__Down,SM48__to__SM54__Down	Clus_4	PTPRQ
429015:DFNB59	7:15407595-15424572:-	429015	DFNB59	CDS	XM_426573.6,XM_025152374.1,XM_025152375.1	(XM_426573.6) deafness, autosomal recessive 59	14.89	3.79	3.84	1.6	301	72	71	28	SM0__to__SM24__Down,SM0__to__SM54__Down,SM24__to__SM54__Down	Clus_4	DFNB59
772075:XIRP2	7:19381353-19438070:-	772075	XIRP2	CDS	XM_025152637.1,XM_015289756.2	(XM_025152637.1) xin actin binding repeat containing 2	14.89	2.48	2.55	1.61	601	100	96	55	SM0__to__SM24__Down,SM0__to__SM48__Down,SM0__to__SM54__Down	Clus_4	---
419156:TOX2	20:2299286-2447514:-	419156	TOX2	CDS	XM_025142323.1,XM_015296795.2,XM_417340.6,XM_015296796.2	(XM_025142323.1) TOX high mobility group box family member 2	14.64	4.21	4.29	3.79	430	120	115	99	SM0__to__SM24__Down	Clus_4	TOX2
101748987:LOC101748987	28:3413333-3422219:+	101748987	LOC101748987	CDS	XM_025144450.1	(XM_025144450.1) FCH domain only protein 1-like(mRNA)	14.64	3.75	4.1	2.78	558	140	143	91	SM0__to__SM24__Down,SM0__to__SM48__Down,SM0__to__SM54__Down	Clus_4	---
107054644:LOC107054644	1:81886246-81977159:+	107054644	LOC107054644	nonCDS	XR_003071859.1,XR_003071864.1,XR_003071863.1,XR_003071862.1,XR_003071860.1,XR_001469128.2	(XR_003071859.1) uncharacterized LOC107054644	14.08	1.26	0.61	0.38	1543	137	61	36	SM0__to__SM24__Down,SM0__to__SM48__Down,SM0__to__SM54__Down,SM24__to__SM48__Down,SM24__to__SM54__Down	Clus_4	---
373927:CDH20	2:68583727-68927139:-	373927	CDH20	CDS	NM_204134.1,XM_015282160.2,XM_015282158.2,XM_015282159.2,XM_015282161.2,XM_025146992.1	(NM_204134.1) cadherin 20, type 2(mRNA)	13.87	2.56	2.78	1.6	466	85	85	47	SM0__to__SM24__Down,SM0__to__SM48__Down,SM0__to__SM54__Down	Clus_4	CDH20
100858122:KCNH2	2:370085-394348:+	100858122	KCNH2	CDS	XM_015281150.2	(XM_015281150.2) potassium voltage-gated channel subfamily H member 2(mRNA)	13.17	1.99	1.75	0.59	673	100	82	26	SM0__to__SM24__Down,SM0__to__SM48__Down,SM0__to__SM54__Down,SM24__to__SM54__Down,SM48__to__SM54__Down	Clus_4	---
423644:PCDH15	6:6627534-7305341:+	423644	PCDH15	CDS	XM_015288084.2,XM_015288086.2,XM_025151513.1,XM_015288087.2,XM_015288077.2,XM_015288079.2,XM_015288080.2,XM_015288081.2,XR_003075551.1,XM_015288082.2,XM_015288083.2,XM_025151512.1,XM_015288078.2,NM_001044654.1	(XM_015288084.2) protocadherin related 15	13.08	4.32	4.24	3.01	1152	354	327	219	SM0__to__SM24__Down,SM0__to__SM48__Down,SM0__to__SM54__Down	Clus_4	PCDH15
428151:KCNQ2	20:8923609-8991713:-	428151	KCNQ2	CDS	XM_004947101.3,XM_004947098.3,XM_015296639.2,XM_015296637.2,XM_015296640.2,XM_001233488.4,XM_015296635.2,XM_004947102.3,XM_004947100.3,XM_004947099.3,XM_015296638.2,XM_001233466.4,XM_015296636.2,XM_001233449.4,XM_004947104.3	(XM_004947101.3) potassium voltage-gated channel subfamily Q member 2	12.29	3.12	4.33	1.94	1626	409	530	229	SM0__to__SM24__Down,SM0__to__SM48__Down,SM0__to__SM54__Down,SM48__to__SM54__Down	Clus_4	KCNQ2
769640:SH2D4B	6:4936058-5007456:-	769640	SH2D4B	CDS	XM_001232927.4,XM_015288047.2	(XM_001232927.4) SH2 domain containing 4B	12.18	2.75	2.79	1.5	791	176	166	84	SM0__to__SM24__Down,SM0__to__SM48__Down,SM0__to__SM54__Down	Clus_4	SH2D4B
101748456:FNDC9L	1:131722607-131727031:-	101748456	FNDC9L	CDS	XM_004938457.3	(XM_004938457.3) fibronectin type III domain-containing protein 9-like(mRNA)	12.04	2.04	2.84	2.38	324	54	70	55	SM0__to__SM24__Down,SM0__to__SM48__Down,SM0__to__SM54__Down	Clus_4	---
100859347:AHR1B	7:6622308-6636560:+	100859347	AHR1B	CDS	XM_025152064.1,XM_025152065.1,XM_015289244.2,NM_001318993.1,XM_025152066.1	(XM_025152064.1) aryl hydrocarbon receptor 1 beta	11.94	2.36	3.64	2.37	489	101	141	93	SM0__to__SM24__Down,SM0__to__SM54__Down	Clus_4	---
419719:KIRREL3	24:483929-720596:-	419719	KIRREL3	CDS	XM_004947959.3,XM_004947961.3,XM_003642607.4,XM_015298106.1,XM_015298105.1,XM_025143325.1	(XM_004947959.3) kin of IRRE like 3 (Drosophila)	11.77	2.29	3.37	2.21	346	67	90	57	SM0__to__SM24__Down,SM0__to__SM54__Down	Clus_4	KIRREL3
423718:CDH23	6:12516203-12644956:+	423718	CDH23	CDS	XM_015288247.2,XM_015288246.2,XM_015288257.2,XR_003075564.1,XR_003075563.1,XR_001467088.2,XM_015288254.2,XM_015288253.2,XM_015288252.2,XM_015288251.2,XM_015288250.2,XR_003075562.1,XM_015288249.2,XM_421595.6,XM_015288245.2,XM_015288248.2,XM_015288244.2,XM_015288255.2,XM_004942047.3,XM_004942050.3,XM_015288259.2,XM_015288260.2	(XM_015288247.2) cadherin related 23	11.74	2.21	3.03	0.95	1264	225	277	94	SM0__to__SM24__Down,SM0__to__SM48__Down,SM0__to__SM54__Down,SM24__to__SM54__Down,SM48__to__SM54__Down	Clus_4	CDH23
423208:DLL4	5:24634032-24645078:+	423208	DLL4	CDS	XM_421132.6,XM_004941616.3	(XM_421132.6) delta like canonical Notch ligand 4	11.17	2.6	5.89	2.92	493	114	239	111	SM0__to__SM24__Down,SM24__to__SM48__Up	Clus_4	DLL4
100858365:HAPLN4	28:3641363-3645729:+	100858365	HAPLN4	CDS	XM_015300119.2	(XM_015300119.2) hyaluronan and proteoglycan link protein 4(mRNA)	11.16	1.19	1.92	1.73	247	26	39	33	SM0__to__SM24__Down,SM0__to__SM48__Down,SM0__to__SM54__Down	Clus_4	HAPLN4
423385:NRXN3	5:39728194-40668982:+	423385	NRXN3	CDS	XM_015287434.2,XM_015287435.2,XM_015287432.2,XM_015287429.2,XM_015287430.2,XM_015287441.2,XM_015287440.2,XM_025150775.1,XM_025150768.1,XM_015287439.2,XM_025150776.1,XM_025150769.1,XM_015287438.2,XM_025150767.1,XM_025150770.1,XM_025150772.1,XM_025150771.1,XM_015287427.2,XM_015287428.2,XM_025150766.1,XM_025150773.1,XM_015287408.2,XM_015287421.2,XM_015287423.2,XM_015287413.2,XM_015287411.2,XM_015287…	(XM_015287434.2) neurexin 3	10.92	1.93	3.09	1.9	664	96	138	69	SM0__to__SM24__Down,SM0__to__SM48__Down,SM0__to__SM54__Down	Clus_4	---
419024:DLG2	1:190535984-191534865:-	419024	DLG2	CDS	XM_025146909.1,XM_025146906.1,XM_025146910.1,XM_025146905.1,XM_025146904.1,XM_025146903.1,XM_025146908.1,XM_025146907.1,XM_025146915.1,XM_025146912.1,XM_025146916.1,XM_025146911.1,XM_025146914.1,XM_025146917.1,XM_015280136.2,XM_015280102.2,XM_015280149.2,XM_015280121.2,XM_015280185.2,XM_015280159.2,XM_015280170.2,XM_015280181.2,XM_004938918.3,XM_025146918.1	(XM_025146909.1) discs large MAGUK scaffold protein 2	10.68	3.31	3.41	2.56	1016	346	325	234	SM0__to__SM54__Down	Clus_4	DLG2
422853:C4H4ORF50	4:79254945-79329613:-	422853	C4H4ORF50	CDS	XR_001466433.2,XR_001466431.2,XR_001466432.2,XM_015285818.2	(XR_001466433.2) chromosome 4 open reading frame, human C4orf50	10.5	2.06	2.38	1.25	1197	209	235	117	SM0__to__SM24__Down,SM0__to__SM48__Down,SM0__to__SM54__Down	Clus_4	---
427850:RELN	1:13184634-13457315:-	427850	RELN	CDS	XM_025151097.1,XM_004934740.3,NM_001305123.1	(XM_025151097.1) reelin	10.37	3.06	4.86	4.05	1382	403	595	464	SM0__to__SM24__Down	Clus_4	RELN
423769:ALOX5	6:18465533-18489406:-	423769	ALOX5	CDS	XM_003641512.4,XM_015288448.2	(XM_003641512.4) arachidonate 5-lipoxygenase	10.29	2.17	2.65	1.44	335	79	83	46	SM0__to__SM24__Down,SM0__to__SM54__Down	Clus_4	ALOX5
421358:USH2A	3:20457395-20827900:+	421358	USH2A	CDS	XM_015283894.2,XM_015283893.2,XM_419417.6,XM_015283895.2	(XM_015283894.2) usherin	10	1.07	1.18	0.47	1927	208	213	75	SM0__to__SM24__Down,SM0__to__SM48__Down,SM0__to__SM54__Down,SM24__to__SM54__Down,SM48__to__SM54__Down	Clus_4	USH2A
101747831:AKNAD1	8:1690193-1703889:-	101747831	AKNAD1	CDS	XM_025152994.1,XM_015290355.2,XM_015290356.2	(XM_025152994.1) AKNA domain containing 1	9.85	1.94	4.15	3.12	315	73	135	99	SM0__to__SM24__Down	Clus_4	---
415121:CYP4V2	4:61357027-61369973:+	415121	CYP4V2	CDS	NM_001001879.1	(NM_001001879.1) cytochrome P450 family 4 subfamily V member 2(mRNA)	9.84	2.32	3.05	3.16	247	58	70	68	SM0__to__SM24__Down	Clus_4	CYP4V2
431566:ADGRV1	Z:59619646-59880096:-	431566	ADGRV1	CDS	XM_015280552.2,XM_015280551.2,XM_015280553.2	(XM_015280552.2) adhesion G protein-coupled receptor V1	9.63	1.61	3.48	1.7	2163	359	714	328	SM0__to__SM24__Down,SM0__to__SM48__Down,SM0__to__SM54__Down,SM24__to__SM48__Up,SM48__to__SM54__Down	Clus_4	---
417322:CFAP52	18:2181118-2200086:+	417322	CFAP52	CDS	XM_415591.4	(XM_415591.4) cilia and flagella associated protein 52(mRNA)	9.4	1.91	3.09	1.74	226	45	68	37	SM0__to__SM24__Down	Clus_4	---
428566:SYT14	3:22821221-22906247:-	428566	SYT14	CDS	XM_015283860.2,XM_015283858.2,XM_015283857.2,XM_004935338.3,XM_015283854.2,XM_015283859.2,XM_004935339.3,XM_015283855.2	(XM_015283860.2) synaptotagmin 14	9.35	2.57	3.12	1.72	1040	305	319	176	SM0__to__SM24__Down,SM0__to__SM48__Down,SM0__to__SM54__Down	Clus_4	SYT14
422365:ATP1B4	4:16441325-16448522:-	422365	ATP1B4	CDS	XM_025149573.1,NM_001044651.1	(XM_025149573.1) ATPase Na+/K+ transporting family member beta 4	9.34	0.53	0.83	0.72	196	11	17	13	SM0__to__SM24__Down,SM0__to__SM48__Down,SM0__to__SM54__Down	Clus_4	ATP1B4
415396:FAM81A	10:7165593-7183550:-	415396	FAM81A	CDS	XM_015278924.2,XM_015278922.2,XM_015278920.2,XM_015278919.2,XM_025154019.1	(XM_015278924.2) family with sequence similarity 81 member A	8.88	2.1	2.66	2.43	567	132	157	134	SM0__to__SM24__Down	Clus_4	FAM81A
395614:IKZF3	27:7068502-7092519:-	395614	IKZF3	CDS	XM_015299506.2,XM_025143952.1,XM_025143949.1,XM_015299501.2,XM_015299500.2,XM_015299505.2,XM_015299502.2,XM_025143953.1,XM_025143951.1,XM_025143950.1,XM_015299503.2,NM_204820.1	(XM_015299506.2) IKAROS family zinc finger 3	8.66	2.86	2.02	1.2	381	103	70	44	SM0__to__SM24__Down,SM0__to__SM48__Down,SM0__to__SM54__Down,SM24__to__SM54__Down	Clus_4	IKZF3
771980:FAM78A	17:6435016-6444613:-	771980	FAM78A	CDS	XM_001233856.5	(XM_001233856.5) family with sequence similarity 78 member A(mRNA)	8.62	1.85	1.76	0.99	464	98	87	48	SM0__to__SM24__Down,SM0__to__SM48__Down,SM0__to__SM54__Down	Clus_4	FAM78A
416618:SDR42E2	14:9032050-9043732:+	416618	SDR42E2	CDS	XM_015294227.2,XM_015294228.2,XM_025155108.1,XM_015294226.2,XM_025155109.1,NM_001195157.1	(XM_015294227.2) short chain dehydrogenase/reductase family 42E, member 2	8.58	0.62	0.79	0.57	221	15	18	12	SM0__to__SM24__Down,SM0__to__SM48__Down,SM0__to__SM54__Down	Clus_4	---
431047:NR1D1	28:2283345-2295937:-	431047	NR1D1	CDS	XM_003642864.4,XM_015299882.2	(XM_003642864.4) nuclear receptor subfamily 1, group D, member 1	8.5	1.34	1.92	1.21	186	29	39	23	SM0__to__SM24__Down,SM0__to__SM54__Down	Clus_4	---
374065:KCNMA1	6:14211114-14652721:+	374065	KCNMA1	CDS	NM_204224.1,XM_015288155.2,XM_015288147.2,XM_015288148.2,XM_015288149.2,XM_015288156.2,XM_015288157.2,XM_015288151.2,XM_015288158.2,XM_015288150.2,XM_015288152.2,XM_015288164.2,XM_025151434.1,XM_015288159.2,XM_015288162.2,XM_015288169.2,XM_015288175.2,XM_015288177.2,XM_015288180.2,XM_015288168.2,XM_015288160.2,XM_015288161.2,XM_015288163.2,XM_025151438.1,XM_015288165.2,XM_015288166.2,XM_015288181…	(NM_204224.1) potassium calcium-activated channel subfamily M alpha 1(mRNA)	8.48	1.57	1.84	0.76	620	123	112	62	SM0__to__SM24__Down,SM0__to__SM48__Down,SM0__to__SM54__Down	Clus_4	KCNMA1
424827:VAMP2	9:5710328-5755795:-	424827	VAMP2	CDS	XM_025153690.1,XM_015277054.2	(XM_025153690.1) vesicle-associated membrane protein 2 (synaptobrevin 2)	8.22	2.54	2.44	1.83	1004	306	274	193	SM0__to__SM24__Down,SM0__to__SM48__Down,SM0__to__SM54__Down	Clus_4	VAMP2
420075:LINGO3	28:2056419-2071839:+	420075	LINGO3	CDS	XM_418194.6,XM_015299862.2,XM_025144343.1	(XM_418194.6) leucine rich repeat and Ig domain containing 3	8.1	1.65	3.25	1.87	321	57	100	57	SM0__to__SM24__Down,SM0__to__SM54__Down	Clus_4	LINGO3
420482:ARMC4	2:15599358-15670929:+	420482	ARMC4	CDS	XM_025148363.1,XM_003640636.4,XM_015282067.2,XM_015282066.2	(XM_025148363.1) armadillo repeat containing 4	8.09	2.37	2.62	1.68	325	92	100	59	SM0__to__SM54__Down	Clus_4	ARMC4
423490:C14orf180	5:51567347-51587506:+	423490	C14orf180	CDS	XM_004936391.3,XM_025151152.1,XM_015287851.2,XM_430057.6	(XM_004936391.3) chromosome 14 open reading frame 180	7.85	0.16	0.05	0	199	4	1	0	SM0__to__SM24__Down,SM0__to__SM48__Down,SM0__to__SM54__Down	Clus_4	---
430487:UNC13A	28:1263317-1290404:+	430487	UNC13A	CDS	XM_015299746.2,XM_025144374.1,XM_015299745.2,XM_015299749.2,XM_015299748.2,XM_025144373.1,XM_025144375.1,XM_015299750.2,XM_015299753.2,XM_015299747.2,XM_015299754.2,XM_015299751.2,XM_025144376.1,XM_015299755.2,XM_015299752.2	(XM_015299746.2) unc-13 homolog A	7.81	1.34	1.68	0.53	466	78	92	27	SM0__to__SM24__Down,SM0__to__SM48__Down,SM0__to__SM54__Down,SM24__to__SM54__Down,SM48__to__SM54__Down	Clus_4	---
422721:FAM149A	4:61323317-61353585:+	422721	FAM149A	CDS	XM_015285569.2,XM_420676.6,XM_025150393.1	(XM_015285569.2) family with sequence similarity 149 member A	7.78	1.46	1.15	0.75	432	81	59	34	SM0__to__SM24__Down,SM0__to__SM48__Down,SM0__to__SM54__Down	Clus_4	FAM149A
425034:AADAC	9:23595229-23605690:-	425034	AADAC	CDS	XM_015291844.1,XM_025153460.1,XM_004943567.3,XM_025153461.1,XM_422836.6	(XM_015291844.1) arylacetamide deacetylase	7.71	1.65	3.64	1.55	252	54	104	45	SM0__to__SM24__Down	Clus_4	---
427841:RAP1GAP2	19:9664803-9716788:+	427841	RAP1GAP2	CDS	XM_015295815.2,XM_015295816.2,XM_015295821.2,XM_015295820.2,XM_015295818.1,NM_001031478.2,XM_015295817.2,XM_015295819.2	(XM_015295815.2) RAP1 GTPase activating protein 2	7.66	2.01	2.7	2.42	404	104	131	110	SM0__to__SM24__Down	Clus_4	RAP1GAP2
416796:GALNT9	15:2413139-2765567:+	416796	GALNT9	CDS	XM_025155567.1,XM_025155569.1,XM_025155561.1,XM_025155563.1,XM_025155564.1,XM_025155565.1,XM_004945512.3,XM_025155566.1,XM_025155568.1,XM_025155562.1,XM_415088.5	(XM_025155567.1) polypeptide N-acetylgalactosaminyltransferase 9	7.51	2.1	3.78	1.85	417	96	169	88	SM0__to__SM24__Down	Clus_4	GALNT9
107051993:LOC107051993	2:101492035-101497213:-	107051993	LOC107051993	nonCDS	XR_003073879.1,XR_001464028.2,XR_003073878.1	(XR_003073879.1) uncharacterized LOC107051993	7.39	0.32	0.38	0.04	206	10	10	1	SM0__to__SM24__Down,SM0__to__SM48__Down,SM0__to__SM54__Down	Clus_4	---
416465:ELFN1	14:3056054-3153097:+	416465	ELFN1	CDS	XM_015294341.2,XM_025155383.1	(XM_015294341.2) extracellular leucine rich repeat and fibronectin type III domain containing 1	7.38	1.07	1.73	1.41	1191	172	257	196	SM0__to__SM24__Down,SM0__to__SM48__Down,SM0__to__SM54__Down	Clus_4	ELFN1
415791:CA7	11:11310058-11319566:-	415791	CA7	CDS	XM_414152.6	(XM_414152.6) carbonic anhydrase 7(mRNA)	7.35	0.31	0.71	0.27	192	8	17	6	SM0__to__SM24__Down,SM0__to__SM48__Down,SM0__to__SM54__Down	Clus_4	CA7
395422:OPCML	24:2142669-2396898:-	395422	OPCML	CDS	XM_015297950.2,XM_025143171.1,XM_015297949.2,XM_015297951.2,XM_025143172.1,NM_204687.2	(XM_015297950.2) opioid binding protein/cell adhesion molecule like	7.22	0.82	1.45	1.12	322	29	51	34	SM0__to__SM24__Down,SM0__to__SM48__Down,SM0__to__SM54__Down	Clus_4	OPCML
428805:FBXO41	4:89676623-89692589:+	428805	FBXO41	CDS	XM_004936289.2	(XM_004936289.2) F-box protein 41(mRNA)	6.72	1.18	0.92	0.28	527	91	66	19	SM0__to__SM24__Down,SM0__to__SM48__Down,SM0__to__SM54__Down,SM24__to__SM54__Down	Clus_4	FBXO41
419249:MYT1	20:9101442-9157009:-	419249	MYT1	CDS	XM_015296628.2,XM_025142349.1,XM_025142351.1,XM_015296627.2,XM_015296626.2,XM_015296625.2,XM_025142350.1,XM_015296630.2,XM_015296629.2	(XM_015296628.2) myelin transcription factor 1	6.71	1.68	1.46	0.55	407	101	83	29	SM0__to__SM24__Down,SM0__to__SM48__Down,SM0__to__SM54__Down,SM24__to__SM54__Down,SM48__to__SM54__Down	Clus_4	MYT1
428331:ANKRD24	28:2692173-2700353:-	428331	ANKRD24	CDS	XM_025144327.1,XM_025144325.1,XM_025144328.1,XM_025144326.1,XM_025144324.1	(XM_025144327.1) ankyrin repeat domain 24	6.6	1.36	1.65	1.12	300	61	69	45	SM0__to__SM24__Down,SM0__to__SM54__Down	Clus_4	---
420821:DCDC2	2:57869507-57929954:+	420821	DCDC2	CDS	XM_015275946.2,XM_004939618.3,XM_004939617.3,XM_004939614.3,XM_004939615.3,XM_015275947.2,XM_003640752.4	(XM_015275946.2) doublecortin domain containing 2	6.52	0.87	1.61	0.79	367	45	81	43	SM0__to__SM24__Down,SM0__to__SM48__Down,SM0__to__SM54__Down	Clus_4	DCDC2
770795:AMBP	17:998674-1003935:-	770795	AMBP	CDS	NM_001277698.1	(NM_001277698.1) alpha-1-microglobulin/bikunin precursor(mRNA)	6.48	0.1	0.72	0.22	68	1	7	2	SM0__to__SM24__Down,SM0__to__SM54__Down	Clus_4	AMBP
776038:SGIP1	8:28878752-28914666:+	776038	SGIP1	CDS	XM_015291099.1,XM_015291098.2,XM_015291106.2,XM_015291108.2,XM_015291103.2,XM_015291100.2,XM_015291102.2,XM_015291104.2,XM_015291105.2,XM_015291107.2,XM_015291110.2,XM_025153145.1,XM_015291111.2,XM_015291112.2	(XM_015291099.1) SH3 domain GRB2 like endophilin interacting protein 1	6.45	1.08	1.52	0.43	370	62	75	21	SM0__to__SM24__Down,SM0__to__SM48__Down,SM0__to__SM54__Down,SM24__to__SM54__Down,SM48__to__SM54__Down	Clus_4	SGIP1
107054122:LOC107054122	9:19881951-19906184:-	107054122	LOC107054122	nonCDS	XR_001468107.2,XR_001468108.2,XR_003076787.1,XR_001468106.2,XR_003076786.1	(XR_001468107.2) uncharacterized LOC107054122	6.3	0.76	0.54	0.25	893	107	71	30	SM0__to__SM24__Down,SM0__to__SM48__Down,SM0__to__SM54__Down	Clus_4	---
396475:HAPLN1	Z:62724920-62821027:+	396475	HAPLN1	CDS	XM_015280598.2,XM_015280597.2,NM_205482.1,XM_025144694.1	(XM_015280598.2) hyaluronan and proteoglycan link protein 1	6.2	0.96	1.36	1.76	229	38	35	41	SM0__to__SM24__Down,SM0__to__SM48__Down	Clus_4	HAPLN1
417625:TEX14	19:7202205-7227996:-	417625	TEX14	CDS	XM_015296113.2,XR_003071215.1,XR_003071214.1,XR_001469465.2,XM_015296110.2,XM_025141985.1,XM_025141984.1,XM_015296114.2,XM_015296111.2,XM_025141981.1,XM_025141983.1,XM_025141982.1,XR_003071213.1	(XM_015296113.2) testis expressed 14, intercellular bridge forming factor	6.14	1.12	2.04	0.86	409	74	123	49	SM0__to__SM24__Down,SM0__to__SM54__Down	Clus_4	TEX14
418244:RIBC2	1:70398591-70412842:+	418244	RIBC2	CDS	XM_416468.6	(XM_416468.6) RIB43A domain with coiled-coils 2(mRNA)	6.09	0.83	0.65	0.63	112	15	11	10	SM0__to__SM24__Down,SM0__to__SM48__Down,SM0__to__SM54__Down	Clus_4	RIBC2
427671:GRID2IP	14:6915196-6942593:+	427671	GRID2IP	CDS	XM_025155227.1,XM_025155230.1,XM_025155229.1,XM_025155228.1	(XM_025155227.1) Grid2 interacting protein	6.04	1.35	1.87	1.22	405	99	136	75	SM0__to__SM24__Down,SM0__to__SM54__Down	Clus_4	GRID2IP
423290:RASGRP1	5:30872492-30912029:+	423290	RASGRP1	CDS	XR_212383.2,XM_004941735.3,XM_004941732.3,XR_212382.3,XM_025151389.1,XM_025151390.1,XM_025151388.1	(XR_212383.2) RAS guanyl releasing protein 1	5.91	1.64	1.8	1.03	361	98	86	56	SM0__to__SM24__Down,SM0__to__SM48__Down,SM0__to__SM54__Down	Clus_4	RASGRP1
423994:ZNF804A	7:1822743-1959352:-	423994	ZNF804A	CDS	XR_003076174.1,XR_001467408.2,XM_421853.6	(XR_003076174.1) zinc finger protein 804A	5.81	1.53	1.92	1.21	295	78	89	52	SM0__to__SM54__Down	Clus_4	ZNF804A
100859787:AMER3	9:2670783-2705084:-	100859787	AMER3	CDS	XM_004936973.3,XR_001463841.2	(XM_004936973.3) APC membrane recruitment protein 3	5.77	1.28	1.76	1.13	280	61	78	47	SM0__to__SM24__Down,SM0__to__SM54__Down	Clus_4	---
101750415:LOC101750415	8:12832027-12851641:+	101750415	LOC101750415	nonCDS	XR_001467801.2,XR_001467802.2,XR_210772.3,XR_001467803.2	(XR_001467801.2) uncharacterized LOC101750415	5.58	0.92	0.94	0.59	733	120	113	68	SM0__to__SM24__Down,SM0__to__SM48__Down,SM0__to__SM54__Down	Clus_4	---
428904:GPR68	5:44422025-44443463:-	428904	GPR68	CDS	XR_001466879.2,XM_015287746.2,XM_015287748.2,XM_025150856.1,XM_025150855.1	(XR_001466879.2) G protein-coupled receptor 68	5.52	0.42	1	0.52	203	17	41	19	SM0__to__SM24__Down,SM0__to__SM54__Down	Clus_4	GPR68
431590:HCN1	Z:14408317-14603894:-	431590	HCN1	CDS	XM_429145.6	(XM_429145.6) hyperpolarization activated cyclic nucleotide gated potassium channel 1(mRNA)	5.48	1.01	1.33	0.66	220	40	50	24	SM0__to__SM24__Down,SM0__to__SM54__Down	Clus_4	HCN1
107054473:LOC107054473	13:1616354-1622167:+	107054473	LOC107054473	CDS	XM_025154935.1,XM_025154936.1,XM_025154937.1,XM_015293540.2	(XM_025154935.1) uncharacterized LOC107054473	5.42	0.55	0.62	0.36	233	41	37	33	SM0__to__SM24__Down,SM0__to__SM48__Down,SM0__to__SM54__Down	Clus_4	---
100857353:TTC34	21:1368131-1386766:+	100857353	TTC34	CDS	XM_025142616.1,XM_025142617.1	(XM_025142616.1) tetratricopeptide repeat domain 34	5.36	1.27	1.85	0.97	377	86	132	57	SM0__to__SM24__Down,SM0__to__SM54__Down	Clus_4	---
395503:RUNX1T1	2:124947419-125057134:-	395503	RUNX1T1	CDS	XM_015282771.2,XM_015282770.2,XM_015282777.2,XM_015282773.2,XM_015282772.2,XM_015282774.2,XM_015282776.2,NM_001303464.1,NM_204744.2	(XM_015282771.2) RUNX1 translocation partner 1	5.26	1.29	2.33	1.27	266	56	106	57	SM0__to__SM24__Down	Clus_4	RUNX1T1
414894:GRIA2	4:21423354-21514470:+	414894	GRIA2	CDS	XM_015285277.2,XR_001466243.2,XR_003074714.1,NM_001111014.2,NM_001001775.3	(XM_015285277.2) glutamate ionotropic receptor AMPA type subunit 2	5.19	0.89	1.23	0.62	272	48	74	24	SM0__to__SM24__Down,SM0__to__SM54__Down,SM48__to__SM54__Down	Clus_4	GRIA2
422968:ANO3	5:3449511-3628690:+	422968	ANO3	CDS	XM_015286171.1,XM_015286172.2,XM_015286175.1,XM_015286173.2,NM_001199465.1,NM_001199467.1	(XM_015286171.1) anoctamin 3	5.17	1.74	1.25	0.85	418	145	111	60	SM0__to__SM54__Down,SM24__to__SM54__Down	Clus_4	ANO3
428768:SYNPO2	4:54812245-54904004:-	428768	SYNPO2	CDS	XM_004941230.3	(XM_004941230.3) synaptopodin 2(mRNA)	5.1	0.64	0.55	0.24	450	56	45	18	SM0__to__SM24__Down,SM0__to__SM48__Down,SM0__to__SM54__Down	Clus_4	SYNPO2
427807:ANKFN1	18:6057333-6170579:+	427807	ANKFN1	CDS	XM_025141690.1,XR_003071126.1	(XM_025141690.1) ankyrin repeat and fibronectin type III domain containing 1	4.94	0.53	0.64	0.25	635	67	76	28	SM0__to__SM24__Down,SM0__to__SM48__Down,SM0__to__SM54__Down	Clus_4	ANKFN1
101751874:LOC101751874	3:3264918-3276148:-	101751874	LOC101751874	CDS	XM_015283387.2,XM_015283388.2,XM_015283386.2	(XM_015283387.2) uncharacterized LOC101751874	4.85	0.65	0.52	0.27	488	76	57	39	SM0__to__SM24__Down,SM0__to__SM48__Down,SM0__to__SM54__Down	Clus_4	---
770924:RNF224	17:1357075-1360014:+	770924	RNF224	CDS	XM_001234237.3	(XM_001234237.3) ring finger protein 224(mRNA)	4.84	0.41	0.7	0.23	121	10	17	5	SM0__to__SM24__Down,SM0__to__SM48__Down,SM0__to__SM54__Down	Clus_4	RNF224
420440:DPP6	2:7233214-7720910:+	420440	DPP6	CDS	XM_004939151.3,XM_004939153.3,XM_418545.5,XM_004939152.3	(XM_004939151.3) dipeptidyl peptidase like 6	4.77	0.59	1.5	1.14	214	25	57	39	SM0__to__SM24__Down	Clus_4	DPP6
428770:ZGRF1	4:57097810-57121879:+	428770	ZGRF1	CDS	XM_015276342.2,XM_015276340.2	(XM_015276342.2) zinc finger GRF-type containing 1	4.63	1.23	1.08	0.77	291	76	63	42	SM0__to__SM48__Down,SM0__to__SM54__Down	Clus_4	---
419424:TNFRSF18	21:2563494-2569804:+	419424	TNFRSF18	CDS	NM_001030874.1	(NM_001030874.1) TNF receptor superfamily member 18(mRNA)	4.51	1.05	1.16	0.64	149	34	35	18	SM0__to__SM54__Down	Clus_4	TNFRSF18
423472:AMN	5:50083577-50100328:+	423472	AMN	CDS	NM_001277516.1	(NM_001277516.1) amnion associated transmembrane protein(mRNA)	4.45	0.49	0.22	0.08	65	7	3	1	SM0__to__SM48__Down,SM0__to__SM54__Down	Clus_4	AMN
420264:RIMS2	2:129349616-129794995:+	420264	RIMS2	CDS	XM_015282980.2,XM_015282981.2,XM_025148089.1,XM_015282982.2,XM_025148070.1,XM_025148093.1,XM_025148087.1,XM_025148085.1,XM_025148086.1,XM_025148090.1,XM_025148088.1,XM_025148071.1,XM_025148068.1,XM_015282985.2,XM_015282984.2,XM_025148072.1,XM_025148069.1,XM_025148073.1,XM_015282986.2,XM_025148074.1,XM_025148079.1,XM_015282983.2,XM_025148075.1,XM_025148092.1,XM_025148091.1,XM_025148095.1,XM_025148…	(XM_015282980.2) regulating synaptic membrane exocytosis 2	4.43	1.69	1.43	0.52	337	102	98	37	SM0__to__SM54__Down,SM24__to__SM54__Down	Clus_4	RIMS2
107052306:LOC107052306	1:190384596-190399165:+	107052306	LOC107052306	nonCDS	XR_003073489.1	(XR_003073489.1) uncharacterized LOC107052306(lnc_RNA)	4.4	1.44	2.81	1.25	704	227	413	172	SM48__to__SM54__Down	Clus_4	---
423605:LOC423605	6:1616240-1623458:-	423605	LOC423605	CDS	XM_421491.5	(XM_421491.5) protein NDNF-like(mRNA)	4.3	0.3	0.27	0.1	103	7	6	2	SM0__to__SM24__Down,SM0__to__SM48__Down,SM0__to__SM54__Down	Clus_4	---
422520:GRID2	4:36334036-37035040:+	422520	GRID2	CDS	XR_212218.3,XM_015276600.2,XM_420483.6	(XR_212218.3) glutamate ionotropic receptor delta type subunit 2	4.1	0.9	0.79	0.6	242	39	47	28	SM0__to__SM24__Down,SM0__to__SM48__Down,SM0__to__SM54__Down	Clus_4	GRID2
427517:GNRHR	10:20425797-20428105:-	427517	GNRHR	CDS	NM_001012609.1	(NM_001012609.1) gonadotropin releasing hormone receptor(mRNA)	3.92	0	0.07	0.07	61	0	1	1	SM0__to__SM24__Down,SM0__to__SM48__Down,SM0__to__SM54__Down	Clus_4	---
427979:KCNE2	1:107152927-107179897:+	427979	KCNE2	CDS	XM_025145193.1,XM_025145192.1,XM_025145206.1,XM_025145199.1	(XM_025145193.1) potassium voltage-gated channel subfamily E regulatory subunit 2	3.72	0.81	0.73	0.24	82	18	14	4	SM0__to__SM54__Down	Clus_4	KCNE2
107054043:LOC107054043	8:23128160-23151993:+	107054043	LOC107054043	nonCDS	XR_001467961.2	(XR_001467961.2) uncharacterized LOC107054043(lnc_RNA)	3.71	0.44	0.24	0.16	137	16	8	5	SM0__to__SM24__Down,SM0__to__SM48__Down,SM0__to__SM54__Down	Clus_4	---
428798:GPR78	4:81141855-81149771:+	428798	GPR78	CDS	XM_426354.5	(XM_426354.5) G protein-coupled receptor 78(mRNA)	3.7	0.24	0.52	0.08	156	10	20	3	SM0__to__SM24__Down,SM0__to__SM48__Down,SM0__to__SM54__Down	Clus_4	GPR78
431181:KCNB2	2:117417796-117612486:+	431181	KCNB2	CDS	XM_025147998.1,XM_003640825.4	(XM_025147998.1) potassium voltage-gated channel subfamily B member 2	3.4	0.75	1.21	1.01	416	91	136	107	SM0__to__SM24__Down	Clus_4	KCNB2
428824:LOC428824	5:1621943-1638403:-	428824	LOC428824	CDS	XM_426381.5,XM_015286268.2	(XM_426381.5) SITS-binding protein-like	3.31	0.34	0.7	0.42	173	17	35	19	SM0__to__SM24__Down,SM0__to__SM54__Down	Clus_4	---
424184:KCNH7	7:20832068-21042221:+	424184	KCNH7	CDS	XM_015289726.2,XM_025152708.1,XM_025152709.1	(XM_015289726.2) potassium voltage-gated channel subfamily H member 7	3.22	0.61	0.74	0.73	379	71	80	74	SM0__to__SM24__Down,SM0__to__SM48__Down	Clus_4	KCNH7
101750148:LOC101750148	Z:35986744-35998683:-	101750148	LOC101750148	CDS	XM_025145065.1,XM_025145064.1	(XM_025145065.1) probable DNA double-strand break repair Rad50 ATPase-like	3.2	0.41	0.44	0.66	136	17	17	24	SM0__to__SM24__Down,SM0__to__SM48__Down	Clus_4	---
112530586:LOC112530586	Z:11234035-11237949:-	112530586	LOC112530586	nonCDS	XR_003072328.1	(XR_003072328.1) uncharacterized LOC112530586(lnc_RNA)	3.13	1.01	0.7	0.51	1822	721	547	518	SM0__to__SM48__Down	Clus_4	---
428684:USH1G	18:10539176-10548507:-	428684	USH1G	CDS	XM_426242.5	(XM_426242.5) USH1 protein network component sans(mRNA)	3.04	0.6	0.4	0.36	156	30	19	16	SM0__to__SM24__Down,SM0__to__SM48__Down,SM0__to__SM54__Down	Clus_4	USH1G
426920:UNC5D	22:2134306-2224528:+	426920	UNC5D	CDS	XM_424529.6,XM_004947582.3,XM_004947581.3	(XM_424529.6) unc-5 netrin receptor D	2.98	0.25	0.22	0.2	342	28	23	20	SM0__to__SM24__Down,SM0__to__SM48__Down,SM0__to__SM54__Down	Clus_4	UNC5D
424412:CACNA1E	8:6088120-6171969:-	424412	CACNA1E	CDS	XM_025153110.1,XM_015290479.2,XM_015290480.2,XM_015290478.2,XM_015290487.2,XM_015290488.2,XM_015290476.2,XM_015290481.2,XM_015290483.2,XM_015290482.2,XM_015290484.2,XM_015290485.2,XM_015290486.2	(XM_025153110.1) calcium voltage-gated channel subunit alpha1 E	2.75	0.77	0.72	0.44	248	72	60	33	SM0__to__SM54__Down	Clus_4	CACNA1E
419247:PXDNL	20:9035311-9078973:-	419247	PXDNL	CDS	XM_417421.6,XM_015296632.2,XM_015296633.2	(XM_417421.6) peroxidasin like	2.69	0.37	0.46	0.25	197	28	28	16	SM0__to__SM24__Down,SM0__to__SM48__Down,SM0__to__SM54__Down	Clus_4	PXDNL
107054686:LOC107054686	15:10891267-10965578:-	107054686	LOC107054686	nonCDS	XR_003077838.1,XR_003077839.1,XR_003077836.1,XR_001469198.2,XR_001469200.2,XR_003077835.1,XR_003077837.1	(XR_003077838.1) uncharacterized LOC107054686	2.62	0.21	0.21	0.1	241	19	22	11	SM0__to__SM24__Down,SM0__to__SM48__Down,SM0__to__SM54__Down	Clus_4	---
112532486:LOC112532486	5:16213306-16217194:-	112532486	LOC112532486	nonCDS	XR_003075322.1	(XR_003075322.1) uncharacterized LOC112532486(lnc_RNA)	2.51	0.34	0.23	0.39	83	11	7	11	SM0__to__SM24__Down,SM0__to__SM48__Down	Clus_4	---
107054863:LOC107054863	20:9153016-9155788:+	107054863	LOC107054863	nonCDS	XR_001469646.2	(XR_001469646.2) uncharacterized LOC107054863(lnc_RNA)	2.49	0.17	0.13	0.14	61	4	3	3	SM0__to__SM24__Down,SM0__to__SM48__Down	Clus_4	---
422411:GLRB	4:21362171-21410833:+	422411	GLRB	CDS	XM_015285340.2,XM_420379.6,XM_004940905.3	(XM_015285340.2) glycine receptor beta	2.47	0.34	0.31	0.23	173	23	20	14	SM0__to__SM24__Down,SM0__to__SM48__Down,SM0__to__SM54__Down	Clus_4	GLRB
428261:LRRN2	26:1842092-1861759:-	428261	LRRN2	CDS	XM_425820.6	(XM_425820.6) leucine rich repeat neuronal 2(mRNA)	2.43	0.31	0.17	0.11	79	10	5	3	SM0__to__SM24__Down,SM0__to__SM48__Down,SM0__to__SM54__Down	Clus_4	LRRN2
769122:B3GALT2	8:3820093-3832692:+	769122	B3GALT2	CDS	XM_001231893.5	(XM_001231893.5) beta-1,3-galactosyltransferase 2(mRNA)	2.34	0.48	0.92	0.75	217	45	78	60	SM0__to__SM24__Down	Clus_4	B3GALT2
101748220:LOC101748220	4:24711052-24915078:-	101748220	LOC101748220	nonCDS	XR_003075169.1,XR_003075168.1,XR_003075167.1	(XR_003075169.1) uncharacterized LOC101748220	2.29	0.14	0.23	0.06	97	5	10	2	SM0__to__SM24__Down,SM0__to__SM48__Down,SM0__to__SM54__Down	Clus_4	---
101749221:IL12RB1	28:4138592-4143725:+	101749221	IL12RB1	CDS	XM_025144369.1,XM_025144370.1,XR_003072074.1,XM_025144371.1	(XM_025144369.1) interleukin 12 receptor subunit beta 1	2.23	0.18	0.39	0.58	101	8	16	22	SM0__to__SM24__Down	Clus_4	IL12RB1
770548:LOC770548	Z:42336012-42350808:-	770548	LOC770548	CDS	XM_015280321.1,NM_001195439.1	(XM_015280321.1) uncharacterized LOC770548	2.19	0.59	1.92	0.38	262	70	124	39	SM0__to__SM54__Down,SM48__to__SM54__Down	Clus_4	---
100858320:EYS	3:84814812-85589783:+	100858320	EYS	CDS	XM_015284845.2,XM_025149238.1	(XM_015284845.2) protein eyes shut homolog	2.15	0.26	0.39	0.19	239	29	38	17	SM0__to__SM24__Down,SM0__to__SM48__Down,SM0__to__SM54__Down	Clus_4	---
112532357:LOC112532357	4:57550015-57649685:-	112532357	LOC112532357	nonCDS	XR_003075020.1,XR_003075021.1	(XR_003075020.1) uncharacterized LOC112532357	2.07	0.07	0.07	0	44	1	1	0	SM0__to__SM24__Down	Clus_4	---
427567:CHST4	11:19846519-19862481:+	427567	CHST4	CDS	XM_015292715.2,XR_001468520.2,XM_015292716.2	(XM_015292715.2) carbohydrate (N-acetylglucosamine 6-O) sulfotransferase 4	2.05	0.28	0.45	0.21	210	25	44	16	SM0__to__SM24__Down,SM0__to__SM54__Down	Clus_4	CHST4
100857623:POU4F1	1:154907742-154912213:+	100857623	POU4F1	CDS	XM_015277327.2	(XM_015277327.2) POU class 4 homeobox 1(mRNA)	1.93	0.24	0.7	0.22	81	10	27	8	SM0__to__SM24__Down	Clus_4	---
427968:NCAM2	1:102077230-102334412:+	427968	NCAM2	CDS	XM_425540.6,XM_025144886.1	(XM_425540.6) neural cell adhesion molecule 2	1.72	0.37	0.43	0.34	182	37	42	31	SM0__to__SM24__Down	Clus_4	NCAM2
107054045:LOC107054045	8:22904785-22936041:-	107054045	LOC107054045	nonCDS	XR_001467963.2	(XR_001467963.2) uncharacterized LOC107054045(lnc_RNA)	1.72	0.16	0.09	0.01	146	13	7	1	SM0__to__SM24__Down,SM0__to__SM48__Down,SM0__to__SM54__Down	Clus_4	---
420862:OFCC1	2:63453297-63632861:+	420862	OFCC1	CDS	XM_015275987.2,XM_015275986.2	(XM_015275987.2) orofacial cleft 1 candidate 1	1.49	0.34	0.28	0.24	183	41	34	25	SM0__to__SM54__Down	Clus_4	---
420912:CDH12	2:72977858-73388001:+	420912	CDH12	CDS	XM_025147686.1,XM_025147690.1,XM_025147689.1,XM_025147691.1,XM_025147692.1,XM_025147687.1,XM_025147688.1,XM_025147693.1	(XM_025147686.1) cadherin 12	1.49	0.27	0.21	0.19	121	25	14	12	SM0__to__SM48__Down,SM0__to__SM54__Down	Clus_4	CDH12
107051722:LOC107051722	4:51384701-51478348:-	107051722	LOC107051722	nonCDS	XR_003074791.1,XR_001463555.2	(XR_003074791.1) uncharacterized LOC107051722	1.18	0.09	0.08	0.05	233	18	15	9	SM0__to__SM24__Down,SM0__to__SM48__Down,SM0__to__SM54__Down	Clus_4	---
107054601:LOC107054601	14:3076306-3139448:-	107054601	LOC107054601	nonCDS	XR_003077762.1	(XR_003077762.1) uncharacterized LOC107054601(lnc_RNA)	1	0.29	0.3	0.14	470	132	130	55	SM0__to__SM24__Down,SM0__to__SM54__Down	Clus_4	---
422045:CRISP2	3:108694536-108706351:+	422045	CRISP2	CDS	XM_004935913.3	(XM_004935913.3) cysteine rich secretory protein 2(mRNA)	599.11	1941.85	1833	2105.24	8727	27835	24574	26428	SM0__to__SM24__Up,SM0__to__SM48__Up,SM0__to__SM54__Up	Clus_3	CRISP2
395771:GJB6	1:180268486-180278101:+	395771	GJB6	CDS	XM_015277694.2,XM_015277689.2,XM_025144617.1,NM_204931.1,XM_015277700.1	(XM_015277694.2) gap junction protein beta 6	468.83	1192.47	1121.19	1291.56	9926	24812	21802	23554	SM0__to__SM24__Up,SM0__to__SM48__Up,SM0__to__SM54__Up	Clus_3	GJB6
396057:STMN1	23:3387652-3397788:+	396057	STMN1	CDS	XM_025142961.1,XM_025142959.1,XM_025142960.1,XM_015297603.2,XM_025142962.1,XM_015297606.2,NM_001001858.2	(XM_025142961.1) stathmin 1	450.27	1038.6	1113.02	1030.21	3693	8362	8417	7267	SM0__to__SM24__Up	Clus_3	STMN1
396101:AVP	4:88653689-88655262:-	396101	AVP	CDS	NM_205185.2	(NM_205185.2) arginine vasopressin(mRNA)	252.25	1019.95	780.32	946.33	943	3716	2700	3031	SM0__to__SM24__Up,SM0__to__SM48__Up,SM0__to__SM54__Up	Clus_3	AVP
423774:ANXA8	6:18712490-18726058:-	423774	ANXA8	CDS	XM_015288444.2,XM_421646.6	(XM_015288444.2) annexin A8	242.44	557.74	621.69	539.27	5101	11565	12046	9786	SM0__to__SM24__Up,SM0__to__SM48__Up	Clus_3	ANXA8,ANXA8L1
396228:SERPINH1	1:196648339-196655176:-	396228	SERPINH1	CDS	NM_205291.1,XM_015280966.2,XM_015280967.2	(NM_205291.1) serpin family H member 1(mRNA)	66.15	146.27	183.97	166.99	2274	4998	5863	5024	SM0__to__SM24__Up,SM0__to__SM48__Up,SM0__to__SM54__Up	Clus_3	SERPINH1
418286:PTMS	1:77844918-77848410:+	418286	PTMS	CDS	XM_015293826.2	(XM_015293826.2) parathymosin(mRNA)	61.36	187.94	209.37	191.55	809	2444	2544	2178	SM0__to__SM24__Up,SM0__to__SM48__Up,SM0__to__SM54__Up	Clus_3	---
396006:PTRF	27:7732094-7746642:-	396006	PTRF	CDS	NM_001001471.1	(NM_001001471.1) polymerase I and transcript release factor(mRNA)	54.85	142.06	170.8	163.69	1718	4387	4916	4424	SM0__to__SM24__Up,SM0__to__SM48__Up,SM0__to__SM54__Up	Clus_3	PTRF
107051021:TXNIP	25:1948676-1957255:+	107051021	TXNIP	CDS	XM_025143563.1	(XM_025143563.1) thioredoxin interacting protein(mRNA)	50.97	168.6	175.7	163.58	654	2123	2082	1809	SM0__to__SM24__Up,SM0__to__SM48__Up,SM0__to__SM54__Up	Clus_3	---
417941:ARHGDIB	1:47986222-47995411:+	417941	ARHGDIB	CDS	XM_025148365.1,NM_001277364.1	(XM_025148365.1) Rho GDP dissociation inhibitor beta	42.95	104.94	141.61	120.63	526	1265	1601	1275	SM0__to__SM48__Up	Clus_3	ARHGDIB
396225:ITGA8	2:20336159-20437301:+	396225	ITGA8	CDS	XM_015281310.2,NM_205288.2	(XM_015281310.2) integrin subunit alpha 8	41.38	119.76	143.87	122.2	2230	6389	7116	5645	SM0__to__SM24__Up,SM0__to__SM48__Up,SM0__to__SM54__Up	Clus_3	ITGA8
771220:PCP4	1:109472666-109525376:+	771220	PCP4	CDS	NM_001278148.1	(NM_001278148.1) Purkinje cell protein 4(mRNA)	31.78	180.68	131.39	202.9	64	353	247	349	SM0__to__SM24__Up,SM0__to__SM54__Up	Clus_3	PCP4
421559:SMOC2	3:41689711-41825990:-	421559	SMOC2	CDS	XM_004935516.3,XM_419600.6,XM_004935515.3,XM_015284372.2,XM_015284371.2,XM_004935512.3,XM_015284370.2	(XM_004935516.3) SPARC related modular calcium binding 2	29.99	78.05	76.79	62.69	1170	3011	2756	2111	SM0__to__SM24__Up	Clus_3	SMOC2
100134845:CKS1B	25:3020455-3021613:+	100134845	CKS1B	CDS	XM_025143383.1,NM_001112806.2	(XM_025143383.1) CDC28 protein kinase regulatory subunit 1B	26.61	149.62	150.9	115.3	80	424	417	293	SM0__to__SM24__Up,SM0__to__SM48__Up	Clus_3	CKS1B
769402:PKIB	3:61297856-61352314:-	769402	PKIB	CDS	XM_015284468.2,XM_015284470.2,XM_015284469.2,NM_001302150.1	(XM_015284468.2) protein kinase (cAMP-dependent, catalytic) inhibitor beta	25.52	69.79	67.57	72.25	269	736	669	661	SM0__to__SM24__Up	Clus_3	---
395790:LFNG	14:3626463-3636842:+	395790	LFNG	CDS	NM_204948.1	(NM_204948.1) LFNG O-fucosylpeptide 3-beta-N-acetylglucosaminyltransferase(mRNA)	18.85	53.81	69.93	59.61	548	1536	1868	1490	SM0__to__SM24__Up,SM0__to__SM48__Up,SM0__to__SM54__Up	Clus_3	LFNG
374254:LSP1	5:14250723-14289845:-	374254	LSP1	CDS	XM_015286521.1,XM_015286522.1,XM_025150541.1,XM_025150540.1,NM_001303036.1	(XM_015286521.1) lymphocyte-specific protein 1	17.32	76.86	75.33	85.84	412	1800	1644	1756	SM0__to__SM24__Up,SM0__to__SM48__Up,SM0__to__SM54__Up	Clus_3	---
422771:GABRG1	4:67151035-67207873:+	422771	GABRG1	CDS	XM_015285484.2,XM_025149995.1,XM_025149993.1,XM_420725.5	(XM_015285484.2) gamma-aminobutyric acid type A receptor gamma1 subunit	16.62	45.19	45.72	51.46	937	2631	2274	2577	SM0__to__SM24__Up,SM0__to__SM54__Up	Clus_3	GABRG1
428231:MYCL	23:5680688-5684610:-	428231	MYCL	CDS	XM_425790.6	(XM_425790.6) v-myc avian myelocytomatosis viral oncogene lung carcinoma derived homolog(mRNA)	14.81	49.42	37.27	46.19	326	1068	752	871	SM0__to__SM24__Up	Clus_3	---
396259:FGFR2	6:31833205-31911251:-	396259	FGFR2	CDS	XM_015288594.2,XM_015288587.2,XM_015288592.2,XM_015288586.2,XM_015288590.2,XM_015288588.2,XM_015288591.2,XM_015288589.2,XM_025151490.1,XM_015288584.2,XM_015288585.2,NM_205319.2	(XM_015288594.2) fibroblast growth factor receptor 2	13.1	44.82	40.39	42.59	586	2145	1743	1708	SM0__to__SM24__Up,SM0__to__SM48__Up,SM0__to__SM54__Up	Clus_3	FGFR2
100859230:LOC100859230	1:1560139-1566410:-	100859230	LOC100859230	CDS	XM_015287382.2	(XM_015287382.2) putative cation exchanger C521.04c-like(mRNA)	11.29	32.22	32.17	27.64	324	911	849	685	SM0__to__SM24__Up	Clus_3	---
107049862:LOC107049862	33:7198749-7200041:+	107049862	LOC107049862	CDS	XM_015273657.2	(XM_015273657.2) uncharacterized LOC107049862(mRNA)	8.03	31.16	29.75	24.05	73	278	250	188	SM0__to__SM24__Up	Clus_3	---
417809:SLC38A4	1:31221754-31253966:-	417809	SLC38A4	CDS	XM_025147783.1,NM_001199549.1,XM_015281357.2,XM_015281346.2,XM_025147782.1,XM_025147781.1	(XM_025147783.1) solute carrier family 38 member 4	7.95	28.11	33.73	28.57	237	859	932	740	SM0__to__SM24__Up,SM0__to__SM48__Up,SM0__to__SM54__Up	Clus_3	SLC38A4
421061:COLEC12	2:102016129-102108442:+	421061	COLEC12	CDS	NM_001039599.1	(NM_001039599.1) collectin subfamily member 12(mRNA)	7.87	29.11	38.91	31.33	218	793	988	747	SM0__to__SM24__Up,SM0__to__SM48__Up,SM0__to__SM54__Up	Clus_3	COLEC12
431305:AQP5	33:5116544-5120291:-	431305	AQP5	CDS	XM_001231780.5	(XM_001231780.5) aquaporin 5(mRNA)	7.46	69.72	49.28	79.79	110	1015	669	1014	SM0__to__SM24__Up,SM0__to__SM48__Up,SM0__to__SM54__Up,SM48__to__SM54__Up	Clus_3	AQP5
424295:MCM6	7:30665923-30679252:-	424295	MCM6	CDS	NM_001006527.2	(NM_001006527.2) minichromosome maintenance complex component 6(mRNA)	7.32	23.13	23.02	25.03	348	1086	1011	1028	SM0__to__SM24__Up,SM0__to__SM54__Up	Clus_3	MCM6
422763:CWH43	4:66225771-66251721:-	422763	CWH43	CDS	XM_015285506.2,XM_004936040.3,XM_420716.6,XM_004936039.3,XM_004936041.3	(XM_015285506.2) cell wall biogenesis 43 C-terminal homolog	6.71	36.97	42.06	40.45	172	956	1015	922	SM0__to__SM24__Up,SM0__to__SM48__Up,SM0__to__SM54__Up	Clus_3	CWH43
415400:CCNB2	10:7264606-7272854:-	415400	CCNB2	CDS	XM_015278892.2,XM_015278893.2,NM_001004369.1	(XM_015278892.2) cyclin B2	6.44	31.4	34.03	31.17	88	424	429	369	SM0__to__SM24__Up,SM0__to__SM48__Up,SM0__to__SM54__Up	Clus_3	CCNB2
395550:LY6E	2:148338604-148344697:-	395550	LY6E	CDS	NM_204775.1	(NM_204775.1) lymphocyte antigen 6 family member E(mRNA)	6.02	55.87	73.83	45.62	54	493	612	352	SM0__to__SM24__Up,SM0__to__SM48__Up,SM0__to__SM54__Up	Clus_3	LY6E
403120:IFI6	2:89717672-89721062:+	403120	IFI6	CDS	NM_001001296.5	(NM_001001296.5) interferon alpha inducible protein 6(mRNA)	5.1	138.34	84.91	51.72	11	288	170	95	SM0__to__SM24__Up,SM0__to__SM48__Up,SM0__to__SM54__Up,SM24__to__SM54__Down	Clus_3	---
415324:LOC415324	10:1847092-1850468:-	415324	LOC415324	CDS	XM_015278839.1,XM_015278841.2,XM_015278829.2,XM_015278840.2,XM_015278834.2,XM_015278833.2,XM_015278835.2,XM_015278837.2,XM_015278836.2,XM_025153813.1,XM_015278842.2,XM_025153814.1,XM_015278838.2,NM_001193276.1,XR_003076917.1,XM_015278831.2,XM_015278848.2	(XM_015278839.1) epididymal protein-like	4.78	27.6	32.51	23.87	56	280	329	223	SM0__to__SM24__Up,SM0__to__SM48__Up	Clus_3	---
421936:RRM2	3:96516162-96521224:+	421936	RRM2	CDS	XM_001231544.5	(XM_001231544.5) ribonucleotide reductase regulatory subunit M2(mRNA)	4.63	57.37	43.7	37.63	93	1135	809	653	SM0__to__SM24__Up,SM0__to__SM48__Up,SM0__to__SM54__Up	Clus_3	RRM2
418058:MCM5	1:52093780-52102037:-	418058	MCM5	CDS	NM_001006243.1	(NM_001006243.1) minichromosome maintenance complex component 5(mRNA)	4.54	15.78	14.7	13.45	123	423	367	314	SM0__to__SM24__Up	Clus_3	MCM5
417420:KPNA2	18:6978809-6986175:-	417420	KPNA2	CDS	XM_015279891.2,NM_001006209.1	(XM_015279891.2) karyopherin subunit alpha 2	4.28	29.5	36.04	24.78	92	613	701	453	SM0__to__SM24__Up,SM0__to__SM48__Up,SM0__to__SM54__Up	Clus_3	KPNA2
421060:TYMS	2:101940865-101950968:-	421060	TYMS	CDS	XR_003073881.1,XM_015277954.2	(XR_003073881.1) thymidylate synthetase	4.23	19.47	15.36	16.78	62	281	208	213	SM0__to__SM24__Up	Clus_3	TYMS
418924:SLC46A3	1:177110945-177124883:+	418924	SLC46A3	CDS	XM_015277964.2,NM_001030828.1	(XM_015277964.2) solute carrier family 46 member 3	4.21	12.78	12.59	12.12	192	569	523	471	SM0__to__SM24__Up	Clus_3	SLC46A3
415476:CEMIP	10:12686235-12789457:-	415476	CEMIP	CDS	XM_015292039.2,XM_004943834.3,XM_025153925.1,XM_015292038.2	(XM_015292039.2) cell migration inducing hyaluronan binding protein	4.1	18.78	20.86	22.02	457	2066	2147	2119	SM0__to__SM24__Up,SM0__to__SM48__Up,SM0__to__SM54__Up	Clus_3	---
395081:TPX2	20:10034266-10047802:+	395081	TPX2	CDS	XM_015296323.2,XM_015296325.2,XM_015296324.2,XM_025142158.1,NM_204437.1	(XM_015296323.2) TPX2, microtubule nucleation factor	3.98	15.48	16.73	12.45	157	564	573	383	SM0__to__SM24__Up,SM0__to__SM48__Up	Clus_3	TPX2
424172:SPC25	7:18928251-18931770:+	424172	SPC25	CDS	NM_001277857.1,XM_025152194.1	(NM_001277857.1) SPC25, NDC80 kinetochore complex component(mRNA)	3.57	14.84	13.48	12.39	44	177	152	129	SM0__to__SM24__Up	Clus_3	SPC25
396142:E2F1	20:2177137-2180920:+	396142	E2F1	CDS	NM_205219.1,XM_015296338.2	(NM_205219.1) E2F transcription factor 1(mRNA)	3.51	12.47	10.23	11.02	82	287	220	223	SM0__to__SM24__Up	Clus_3	E2F1
770336:PRC1	10:20508287-20515030:+	770336	PRC1	CDS	NM_001079753.1	(NM_001079753.1) protein regulator of cytokinesis 1(mRNA)	3.49	16.63	18.07	15.55	108	510	514	415	SM0__to__SM24__Up,SM0__to__SM48__Up,SM0__to__SM54__Up	Clus_3	PRC1
395316:CENPH	Z:21910976-21917148:+	395316	CENPH	CDS	NM_204611.1	(NM_204611.1) centromere protein H(mRNA)	3.47	21.89	18.74	15.32	47	294	234	179	SM0__to__SM24__Up,SM0__to__SM48__Up	Clus_3	CENPH
396252:CDK1	6:9409871-9417909:-	396252	CDK1	CDS	NM_205314.1,XM_015288063.2,XM_015288064.2	(NM_205314.1) cyclin dependent kinase 1(mRNA)	3.46	56.56	55.28	47.73	36	583	536	432	SM0__to__SM24__Up,SM0__to__SM48__Up,SM0__to__SM54__Up	Clus_3	CDK1
395570:TOP2A	27:7235584-7253285:-	395570	TOP2A	CDS	NM_204791.1	(NM_204791.1) topoisomerase (DNA) II alpha(mRNA)	2.84	14.73	16.12	11.6	186	947	965	651	SM0__to__SM24__Up,SM0__to__SM48__Up,SM0__to__SM54__Up	Clus_3	TOP2A
417905:TMCC3	1:45191562-45318003:-	417905	TMCC3	CDS	XM_004937631.3,XM_015284057.2,XM_015284049.2,XM_015284046.2,XM_004937630.3,XM_015284052.2,XM_416147.5	(XM_004937631.3) transmembrane and coiled-coil domain family 3	2.69	9.12	8.56	8.35	200	670	584	535	SM0__to__SM24__Up	Clus_3	TMCC3
427430:C1QTNF3	Z:10370845-10387499:-	427430	C1QTNF3	CDS	XM_425002.6,XM_004937175.3	(XM_425002.6) C1q and tumor necrosis factor related protein 3	2.65	9.68	6.76	7.19	77	276	181	181	SM0__to__SM24__Up	Clus_3	C1QTNF3
420315:COL22A1	2:144552060-144783276:-	420315	COL22A1	CDS	XM_025147123.1,XM_015283174.1,NM_001139439.1,XM_025147124.1	(XM_025147123.1) collagen type XXII alpha 1 chain	2.55	9.44	7.13	7.65	235	777	558	549	SM0__to__SM24__Up	Clus_3	COL22A1
770922:DGUOK	13:14282881-14288271:-	770922	DGUOK	CDS	NM_001079500.1	(NM_001079500.1) deoxyguanosine kinase(mRNA)	2.54	23.29	17.87	20.03	23	207	149	156	SM0__to__SM24__Up,SM0__to__SM48__Up,SM0__to__SM54__Up	Clus_3	---
395135:NUF2	8:5837692-5849045:-	395135	NUF2	CDS	NM_204478.3	(NM_204478.3) NUF2, NDC80 kinetochore complex component(mRNA)	2.42	9.93	11.7	9.11	45	178	197	143	SM0__to__SM24__Up	Clus_3	NUF2
395267:FMO3	8:5192814-5199230:-	395267	FMO3	CDS	NM_204579.1	(NM_204579.1) flavin containing monooxygenase 3(mRNA)	2.34	13.3	19.03	14.27	45	246	329	231	SM0__to__SM24__Up,SM0__to__SM48__Up,SM0__to__SM54__Up	Clus_3	---
421716:CENPW	3:59672610-59679650:-	421716	CENPW	CDS	NM_001277733.1,XM_015284433.2	(NM_001277733.1) centromere protein W(mRNA)	2.33	21.57	21.69	18.73	30	265	249	200	SM0__to__SM24__Up,SM0__to__SM48__Up,SM0__to__SM54__Up	Clus_3	CENPW
414829:CMTM3	11:11429323-11439821:-	414829	CMTM3	CDS	NM_001001778.2	(NM_001001778.2) CKLF like MARVEL transmembrane domain containing 3(mRNA)	2.26	8.21	12.53	7.27	56	200	285	155	SM0__to__SM48__Up	Clus_3	CMTM3
396441:ELN	19:943081-962579:+	396441	ELN	CDS	XM_025141919.1,XR_003071196.1,XR_003071197.1,XM_025141915.1,XM_025141912.1,XM_025141916.1,XM_025141910.1,XM_025141907.1,XM_025141911.1,XM_025141905.1,XM_025141904.1,XM_025141908.1,XM_025141918.1,XM_025141906.1,XM_025141909.1,XM_025141920.1,XM_025141914.1,XM_025141923.1,XM_025141917.1,XM_025141922.1,XM_025141921.1,XM_025141913.1,XM_025141924.1,XM_025141925.1,NM_001293107.1	(XM_025141919.1) elastin	2.2	8.37	13.06	9.18	73	269	397	260	SM0__to__SM24__Up,SM0__to__SM48__Up	Clus_3	---
374078:BIRC5	3:15519544-15520682:-	374078	BIRC5	CDS	XR_001465620.2,NM_204235.2,NM_001012318.1,NM_001012319.1	(XR_001465620.2) baculoviral IAP repeat containing 5	2.12	20.13	20.36	16.18	14	128	121	89	SM0__to__SM24__Up,SM0__to__SM48__Up	Clus_3	BIRC5
427449:DAB2	Z:12347152-12371157:-	427449	DAB2	CDS	XM_015277537.2,XM_015277542.2,XM_015277541.2,XM_015277543.2,XM_015277538.2	(XM_015277537.2) DAB2, clathrin adaptor protein	1.85	7.34	10.42	7.95	79	308	404	288	SM0__to__SM24__Up,SM0__to__SM48__Up	Clus_3	DAB2
428167:AURKA	20:12020659-12027226:+	428167	AURKA	CDS	XM_425725.6,XM_025142432.1	(XM_425725.6) aurora kinase A	1.75	8.74	10.73	7.47	32	157	180	117	SM0__to__SM24__Up,SM0__to__SM48__Up	Clus_3	AURKA
395951:ITGA1	Z:15771673-15844372:+	395951	ITGA1	CDS	NM_205069.1	(NM_205069.1) integrin subunit alpha 1(mRNA)	1.58	7.13	6.46	8.23	68	303	257	306	SM0__to__SM24__Up,SM0__to__SM54__Up	Clus_3	ITGA1
396211:MYH11	14:7970090-8026667:-	396211	MYH11	CDS	NM_205274.2	(NM_205274.2) myosin, heavy chain 11, smooth muscle(mRNA)	1.55	8.59	6.29	8.79	119	644	439	578	SM0__to__SM24__Up,SM0__to__SM54__Up	Clus_3	MYH11
428021:ZIC2	1:145716937-145722002:-	428021	ZIC2	CDS	XM_015274914.2	(XM_015274914.2) Zic family member 2(mRNA)	1.5	4.74	7.93	5.14	43	137	211	127	SM0__to__SM48__Up	Clus_3	ZIC2
418882:CKAP2	1:171725372-171734808:-	418882	CKAP2	CDS	NM_001006274.1	(NM_001006274.1) cytoskeleton associated protein 2(mRNA)	1.41	11.15	11.95	10.19	41	321	320	256	SM0__to__SM24__Up,SM0__to__SM48__Up,SM0__to__SM54__Up	Clus_3	CKAP2
396241:TF	9:4766456-4777205:-	396241	TF	CDS	NM_205304.1	(NM_205304.1) transferrin (ovotransferrin)(mRNA)	1.34	6.08	9.15	6.67	33	148	209	142	SM0__to__SM24__Up,SM0__to__SM48__Up	Clus_3	TF
422003:PBK	3:105111777-105120100:+	422003	PBK	CDS	NM_001277999.1,XM_015285101.2,XM_015285102.2	(NM_001277999.1) PDZ binding kinase(mRNA)	1.32	23.84	23.22	16.78	16	284	259	175	SM0__to__SM24__Up,SM0__to__SM48__Up,SM0__to__SM54__Up	Clus_3	PBK
107053349:LOC107053349	5:3762384-3767743:-	107053349	LOC107053349	nonCDS	XR_001466509.2	(XR_001466509.2) uncharacterized LOC107053349(lnc_RNA)	1.23	4.26	4.08	2.14	44	150	134	66	SM24__to__SM54__Down	Clus_3	---
426893:PINLYP	Z:7161272-7165205:-	426893	PINLYP	CDS	XM_424499.6	(XM_424499.6) phospholipase A2 inhibitor and LY6/PLAUR domain containing(mRNA)	1.2	3.79	5.04	1.24	9	28	35	8	SM48__to__SM54__Down	Clus_3	---
429156:NAALADL2	9:18466997-18717111:-	429156	NAALADL2	CDS	XM_015291703.2,XM_025153485.1,XM_025153486.1	(XM_015291703.2) N-acetylated alpha-linked acidic dipeptidase like 2	1.14	3.31	4.73	3.86	151	449	527	446	SM0__to__SM24__Up	Clus_3	NAALADL2
395255:VEGFD	1:123415537-123447158:+	395255	VEGFD	CDS	NM_204568.2,XM_015273093.2	(NM_204568.2) vascular endothelial growth factor D(mRNA)	1.07	6.47	5.09	6.11	25	144	105	111	SM0__to__SM24__Up	Clus_3	---
768390:PDPN	21:5189651-5204482:-	768390	PDPN	CDS	XM_015297203.2,XM_004947496.3,XM_001231315.5,XM_004947495.3	(XM_015297203.2) podoplanin	1.07	6.19	7.11	5.93	24	137	146	115	SM0__to__SM24__Up,SM0__to__SM48__Up	Clus_3	---
396270:INCENP	5:17337653-17361557:+	396270	INCENP	CDS	XM_015286760.2,XM_015286759.2,NM_205330.1	(XM_015286760.2) inner centromere protein	1.05	4.54	5.89	4.77	57	242	296	218	SM0__to__SM24__Up,SM0__to__SM48__Up	Clus_3	INCENP
101749531:RGI3L1	25:1472911-1508033:-	101749531	RGI3L1	CDS	XM_025143526.1	(XM_025143526.1) ras GTPase-activating-like protein IQGAP3-like 1(mRNA)	0.98	5.62	6.92	5.31	60	341	391	282	SM0__to__SM24__Up,SM0__to__SM48__Up,SM0__to__SM54__Up	Clus_3	---
395180:CXCL12	6:19846895-19957347:-	395180	CXCL12	CDS	XM_015288349.2,XM_015288350.2,XM_015288348.2,NM_204510.1	(XM_015288349.2) C-X-C motif chemokine ligand 12	0.98	5.48	11.08	5.38	9	77	150	77	SM0__to__SM24__Up,SM0__to__SM48__Up	Clus_3	CXCL12
425630:CDCA7	7:17331568-17339753:-	425630	CDCA7	CDS	XM_025152572.1	(XM_025152572.1) cell division cycle associated 7(mRNA)	0.94	4.03	3.14	3.73	37	157	115	127	SM0__to__SM24__Up	Clus_3	CDCA7
418737:GAS6	1:138512504-138549866:+	418737	GAS6	CDS	XM_015277909.2	(XM_015277909.2) growth arrest specific 6(mRNA)	0.9	9.19	8.95	9.46	24	242	220	218	SM0__to__SM24__Up,SM0__to__SM48__Up,SM0__to__SM54__Up	Clus_3	GAS6
770517:CDCA3	1:77922769-77924912:-	770517	CDCA3	CDS	NM_001278137.1,NM_001278136.1	(NM_001278137.1) cell division cycle associated 3	0.84	19.1	21.83	14.6	8	177	192	120	SM0__to__SM24__Up,SM0__to__SM48__Up,SM0__to__SM54__Up	Clus_3	CDCA3
423846:ARHGAP19	6:23321481-23340590:+	423846	ARHGAP19	CDS	NM_001012909.1,XM_015288632.2	(NM_001012909.1) Rho GTPase activating protein 19(mRNA)	0.84	4.79	5.75	5.12	39	218	247	204	SM0__to__SM24__Up,SM0__to__SM48__Up,SM0__to__SM54__Up	Clus_3	ARHGAP19
415567:KIF23	10:19774756-19792671:+	415567	KIF23	CDS	XM_015292112.2,XM_015292104.2,XM_015292108.2,XM_015292109.2,XM_015292111.2,XM_015292107.2,XM_015292110.2,XM_015292106.2,NM_001030554.1,XM_015292105.2	(XM_015292112.2) kinesin family member 23	0.77	6.82	6.73	5.13	27	270	244	174	SM0__to__SM24__Up,SM0__to__SM48__Up,SM0__to__SM54__Up	Clus_3	KIF23
418658:ARSD	1:129773543-129788299:+	418658	ARSD	CDS	XM_025146628.1,XM_025146630.1,XM_416855.5,XM_025146629.1,XM_025146631.1	(XM_025146628.1) arylsulfatase D	0.65	3.86	5.53	3.47	13	81	106	63	SM0__to__SM24__Up,SM0__to__SM48__Up	Clus_3	ARSE
426884:RACGAP1	33:5826606-5834300:+	426884	RACGAP1	CDS	XR_213944.3,XM_004949732.3,XM_025145591.1,XR_213947.3,XM_025145590.1,XR_001470475.2,XR_001470476.2	(XR_213944.3) rac GTPase-activating protein 1	0.62	7.97	9.46	6.35	14	175	194	122	SM0__to__SM24__Up,SM0__to__SM48__Up,SM0__to__SM54__Up	Clus_3	RACGAP1
423809:KIF11	6:21687981-21704004:-	423809	KIF11	CDS	NM_001031230.1	(NM_001031230.1) kinesin family member 11(mRNA)	0.62	4.39	5.08	3.52	26	181	195	127	SM0__to__SM24__Up,SM0__to__SM48__Up	Clus_3	KIF11
421849:TTK	3:79202913-79236425:-	421849	TTK	CDS	XM_419867.6	(XM_419867.6) TTK protein kinase(mRNA)	0.62	3.03	3.07	2.38	35	163	154	112	SM0__to__SM24__Up	Clus_3	TTK
423555:DLGAP5	5:56433608-56455649:+	423555	DLGAP5	CDS	XM_421446.6	(XM_421446.6) DLG associated protein 5(mRNA)	0.61	5.68	6.23	4.2	25	231	235	149	SM0__to__SM24__Up,SM0__to__SM48__Up,SM0__to__SM54__Up	Clus_3	DLGAP5
101750687:LOC101750687	27:4846176-4858376:-	101750687	LOC101750687	nonCDS	XR_003072041.1	(XR_003072041.1) uncharacterized LOC101750687(lnc_RNA)	0.61	1.61	2.75	1.52	85	223	356	184	SM0__to__SM48__Up	Clus_3	---
112530470:RTN2	32:536857-545241:+	112530470	RTN2	CDS	XM_025144514.1	(XM_025144514.1) reticulon 2(mRNA)	0.56	6.05	7.06	6.38	5	53	58	49	SM0__to__SM24__Up	Clus_3	---
396156:SMC2	Z:66668712-66692579:-	396156	SMC2	CDS	NM_205230.1	(NM_205230.1) structural maintenance of chromosomes 2(mRNA)	0.55	14.86	13.77	10.9	25	669	578	429	SM0__to__SM24__Up,SM0__to__SM48__Up,SM0__to__SM54__Up	Clus_3	SMC2
420051:CTXN1	28:505194-553619:-	420051	CTXN1	CDS	XM_025144372.1	(XM_025144372.1) cortexin 1(mRNA)	0.53	6.55	7.32	5.65	13	159	166	120	SM0__to__SM24__Up,SM0__to__SM48__Up,SM0__to__SM54__Up	Clus_3	---
396167:CCNB3	4:1834132-1837440:+	396167	CCNB3	CDS	XM_015278200.2,XM_015278199.2,NM_205239.2	(XM_015278200.2) cyclin B3	0.52	15.83	16.6	13.56	7	212	209	161	SM0__to__SM24__Up,SM0__to__SM48__Up,SM0__to__SM54__Up	Clus_3	---
771940:CP	9:24045385-24062941:+	771940	CP	CDS	XR_003076654.1,XM_015291853.2	(XR_003076654.1) ceruloplasmin	0.52	2.74	3.59	3.44	23	124	145	125	SM0__to__SM24__Up,SM0__to__SM48__Up	Clus_3	CP
424983:ECT2	9:19381067-19410387:-	424983	ECT2	CDS	XM_015291706.2,XM_015291707.2,XM_004943470.3,XM_004943469.3,XM_025153766.1,XM_015291708.2,XM_025153767.1	(XM_015291706.2) epithelial cell transforming 2	0.51	4.01	4.55	2.93	31	202	226	133	SM0__to__SM24__Up,SM0__to__SM48__Up	Clus_3	ECT2
373983:BRCA1	27:7969221-7990488:-	373983	BRCA1	CDS	XM_015299562.2,XM_015299563.2,XM_025143941.1,XM_015299561.2,XM_015299565.2,NM_204169.1	(XM_015299562.2) BRCA1, DNA repair associated	0.51	2.58	2.76	2.09	35	185	174	124	SM0__to__SM24__Up	Clus_3	BRCA1
423213:NUSAP1	5:24796281-24810192:+	423213	NUSAP1	CDS	NM_001031193.1	(NM_001031193.1) nucleolar and spindle associated protein 1(mRNA)	0.47	9.13	7.33	5.63	12	228	172	123	SM0__to__SM24__Up,SM0__to__SM48__Up,SM0__to__SM54__Up	Clus_3	NUSAP1
420738:ANLN	2:46673591-46702559:-	420738	ANLN	CDS	XM_015281683.2,XM_418836.6,XM_015281682.2	(XM_015281683.2) anillin actin binding protein	0.44	15.82	18.95	12.83	23	808	906	573	SM0__to__SM24__Up,SM0__to__SM48__Up,SM0__to__SM54__Up	Clus_3	ANLN
395134:NDC80	2:101172292-101191045:-	395134	NDC80	CDS	XM_015277933.2,XM_025147012.1,NM_204477.2	(XM_015277933.2) NDC80, kinetochore complex component	0.43	3.31	4.06	2.54	20	147	171	99	SM0__to__SM24__Up,SM0__to__SM48__Up	Clus_3	NDC80
395189:SMC4	9:22312303-22347033:-	395189	SMC4	CDS	XM_025153306.1,XM_015291632.2,XM_015291634.2,XM_015291633.2,NM_204518.2,XR_001468076.1	(XM_025153306.1) structural maintenance of chromosomes 4	0.41	5.7	6.84	5.61	20	271	297	233	SM0__to__SM24__Up,SM0__to__SM48__Up,SM0__to__SM54__Up	Clus_3	SMC4
416776:CDC45	15:967742-980153:+	416776	CDC45	CDS	XM_415070.6,XM_025155526.1,XM_004945486.3,XM_004945485.3	(XM_415070.6) cell division cycle 45	0.41	4	4.14	3.91	12	111	107	96	SM0__to__SM24__Up,SM0__to__SM48__Up,SM0__to__SM54__Up	Clus_3	CDC45
422000:C3H8ORF80	3:105067967-105078456:+	422000	C3H8ORF80	CDS	XM_015285216.2,XM_015285217.2	(XM_015285216.2) chromosome 3 open reading frame, human C8orf80	0.4	2.75	4.97	2.66	12	79	135	71	SM0__to__SM24__Up,SM0__to__SM48__Up	Clus_3	NUGGC
395207:CENPI	4:2080233-2094488:-	395207	CENPI	CDS	NM_204532.1	(NM_204532.1) centromere protein I(mRNA)	0.39	2.7	2.28	1.49	13	89	70	44	SM0__to__SM24__Up	Clus_3	CENPI
416163:HMMR	13:7438953-7452205:-	416163	HMMR	CDS	XM_015293666.2	(XM_015293666.2) hyaluronan mediated motility receptor(mRNA)	0.38	4.85	5.13	3.35	13	162	160	98	SM0__to__SM24__Up,SM0__to__SM48__Up,SM0__to__SM54__Up	Clus_3	HMMR
416220:KIF20A	13:10772854-10782719:-	416220	KIF20A	CDS	NM_001012783.1	(NM_001012783.1) kinesin family member 20A(mRNA)	0.37	5.39	5.65	3.15	28	266	269	142	SM0__to__SM24__Up,SM0__to__SM48__Up	Clus_3	KIF20A
424354:ASPM	8:2991245-3025395:+	424354	ASPM	CDS	XM_025153247.1,XM_422197.6,XM_025153248.1	(XM_025153247.1) abnormal spindle microtubule assembly	0.36	2.41	3.13	2.29	112	408	468	334	SM0__to__SM24__Up,SM0__to__SM48__Up	Clus_3	ASPM
424583:KIF2C	8:21097698-21113513:-	424583	KIF2C	CDS	XM_422422.6,XM_015291291.2,XM_015291295.2,XM_015291299.2,XM_015291294.2,XM_015291297.2,XM_015291293.2,XM_025153279.1,XM_015291292.2,XM_015291296.2,XM_015291300.2	(XM_422422.6) kinesin family member 2C	0.35	7.03	7.36	5.47	10	198	198	135	SM0__to__SM24__Up,SM0__to__SM48__Up,SM0__to__SM54__Up	Clus_3	---
100859413:UBE2C	20:10508112-10509354:+	100859413	UBE2C	CDS	XM_015296578.2	(XM_015296578.2) ubiquitin conjugating enzyme E2 C(mRNA)	0.31	36.16	47.94	38.14	2	226	282	209	SM0__to__SM24__Up,SM0__to__SM48__Up,SM0__to__SM54__Up	Clus_3	UBE2C
378922:BUB1B	5:824101-848392:+	378922	BUB1B	CDS	NM_204403.2	(NM_204403.2) BUB1 mitotic checkpoint serine/threonine kinase B(mRNA)	0.29	6.16	7.27	5.24	12	247	272	184	SM0__to__SM24__Up,SM0__to__SM48__Up,SM0__to__SM54__Up	Clus_3	BUB1B
395562:WNT11	1:195311154-195346046:+	395562	WNT11	CDS	XM_015280851.2,XM_015280852.2,NM_204784.1	(XM_015280851.2) Wnt family member 11	0.27	1.14	2.13	1.34	9	60	94	51	SM0__to__SM48__Up	Clus_3	WNT11
425204:GTSE1	1:15836990-15848000:+	425204	GTSE1	CDS	NM_001031332.1	(NM_001031332.1) G2 and S-phase expressed 1(mRNA)	0.26	4.04	4.78	2.96	7	106	117	68	SM0__to__SM24__Up,SM0__to__SM48__Up	Clus_3	GTSE1
427152:DEPDC1B	Z:18855383-18874636:-	427152	DEPDC1B	CDS	NM_001006576.1	(NM_001006576.1) DEP domain containing 1B(mRNA)	0.24	2.21	1.39	1.57	7	63	37	39	SM0__to__SM24__Up	Clus_3	DEPDC1B
416575:PLK1	14:7296538-7302070:+	416575	PLK1	CDS	NM_001030639.1	(NM_001030639.1) polo like kinase 1(mRNA)	0.23	8.31	9.7	7.99	6	214	233	183	SM0__to__SM24__Up,SM0__to__SM48__Up,SM0__to__SM54__Up	Clus_3	PLK1
423963:MKI67	6:34315797-34340213:+	423963	MKI67	CDS	XM_015289038.2,XM_004942359.3,XM_421822.6,XM_004942360.3,XM_025151668.1,XM_025151669.1	(XM_015289038.2) marker of proliferation Ki-67	0.2	3.69	4.02	3.13	49	380	391	285	SM0__to__SM24__Up,SM0__to__SM48__Up,SM0__to__SM54__Up	Clus_3	---
424563:CDC20	8:20029193-20034550:+	424563	CDC20	CDS	NM_001006536.1	(NM_001006536.1) cell division cycle 20(mRNA)	0.19	11.55	15.65	9.08	3	183	234	126	SM0__to__SM24__Up,SM0__to__SM48__Up,SM0__to__SM54__Up	Clus_3	CDC20
421226:BUB1	3:3107742-3127504:+	421226	BUB1	CDS	NM_001012870.1	(NM_001012870.1) BUB1 mitotic checkpoint serine/threonine kinase(mRNA)	0.16	2.79	3.37	2.31	8	138	154	99	SM0__to__SM24__Up,SM0__to__SM48__Up,SM0__to__SM54__Up	Clus_3	BUB1
423804:CEP55	6:21368457-21388555:-	423804	CEP55	CDS	XM_015288854.2,XM_421675.5	(XM_015288854.2) centrosomal protein 55	0.15	1.78	1.75	1.45	6	70	64	49	SM0__to__SM24__Up	Clus_3	CEP55
431661:ARHGEF39	Z:9280807-9296256:+	431661	ARHGEF39	CDS	XM_015277356.2,XM_015277357.2,NM_001195689.1,XM_015277358.2	(XM_015277356.2) rho guanine nucleotide exchange factor 39	0.14	3.24	2.79	1.92	4	56	47	28	SM0__to__SM24__Up	Clus_3	---
418824:DIAPH3	1:163718002-163957279:+	418824	DIAPH3	CDS	XM_015276853.2,XM_025146783.1	(XM_015276853.2) diaphanous related formin 3	0.14	2.49	2	1.99	12	172	142	127	SM0__to__SM24__Up,SM0__to__SM48__Up,SM0__to__SM54__Up	Clus_3	---
415927:TRAIP	12:2972540-2990347:-	415927	TRAIP	CDS	XM_015292819.2,NM_001030586.1,XM_015292820.2	(XM_015292819.2) TRAF interacting protein	0.09	2.24	1.66	1.98	2	53	37	41	SM0__to__SM24__Up	Clus_3	TRAIP
100859557:NCAPG2	2:9507031-9543428:-	100859557	NCAPG2	CDS	XM_003640678.4	(XM_003640678.4) non-SMC condensin II complex subunit G2(mRNA)	0.08	1.45	1.49	1.51	5	87	83	79	SM0__to__SM24__Up,SM0__to__SM48__Up,SM0__to__SM54__Up	Clus_3	ESYT2
418413:HJURP	1:88927958-88942320:-	418413	HJURP	CDS	XM_015296247.2,NM_001006255.2	(XM_015296247.2) Holliday junction recognition protein	0.07	2.34	2.16	1.45	2	72	62	39	SM0__to__SM24__Up,SM0__to__SM48__Up	Clus_3	---
421376:NEK2	3:22263928-22270604:+	421376	NEK2	CDS	NM_001031050.2	(NM_001031050.2) NIMA related kinase 2(mRNA)	0.06	5.78	7.15	5.34	1	89	103	72	SM0__to__SM24__Up,SM0__to__SM48__Up,SM0__to__SM54__Up	Clus_3	NEK2
422716:CENPE	4:60990125-61026749:-	422716	CENPE	CDS	XR_003074987.1,XM_015285601.2,XM_420670.6,XM_015285602.2,XM_025150193.1	(XR_003074987.1) centromere protein E	0.05	2.38	2.24	2.04	4	199	173	148	SM0__to__SM24__Up,SM0__to__SM48__Up,SM0__to__SM54__Up	Clus_3	---
427667:SSTR5	14:6016421-6025175:-	427667	SSTR5	CDS	XM_015294246.2,XM_015294245.2,NM_001024834.1	(XM_015294246.2) somatostatin receptor 5	0.05	2.1	2.35	1.84	1	41	47	39	SM0__to__SM24__Up,SM0__to__SM48__Up	Clus_3	SSTR5
395357:CENPF	3:21115189-21149846:-	395357	CENPF	CDS	XM_015283614.2,XM_015283616.1,XM_015283613.1,XM_015283615.2,XM_025148495.1,NM_204645.2	(XM_015283614.2) centromere protein F	0.02	2.3	2.92	2.09	2	243	285	191	SM0__to__SM24__Up,SM0__to__SM48__Up,SM0__to__SM54__Up	Clus_3	CENPF
100857278:FAM198A	2:41077546-41114829:-	100857278	FAM198A	CDS	XR_003073627.1,XR_211593.3,XR_003073626.1,XM_004939431.3,XM_025147485.1	(XR_003073627.1) family with sequence similarity 198 member A	0.02	0.4	1.1	0.24	2	18	42	7	SM48__to__SM54__Down	Clus_3	---
428391:MELK	Z:82200615-82223042:-	428391	MELK	CDS	XM_015280794.2,XM_025144751.1,XM_025144752.1,NM_001031509.1	(XM_015280794.2) maternal embryonic leucine zipper kinase	0	2.91	3.26	2.67	0	71	74	57	SM0__to__SM24__Up,SM0__to__SM48__Up,SM0__to__SM54__Up	Clus_3	MELK
386573:ASCL1	1:55066360-55068371:-	386573	ASCL1	CDS	NM_204412.1	(NM_204412.1) achaete-scute family bHLH transcription factor 1(mRNA)	0	2.03	1.03	1.16	0	38	18	19	SM0__to__SM24__Up	Clus_3	---
429828:CYP21A1	16:2626854-2630699:+	429828	CYP21A1	CDS	NM_001099358.1	(NM_001099358.1) cytochrome P450, family 21, subfamily A, polypeptide 1(mRNA)	0	1.43	1.6	0.26	0	19	21	3	SM24__to__SM54__Down,SM48__to__SM54__Down	Clus_3	---
112530942:LOC112530942	33:6250276-6252096:-	112530942	LOC112530942	CDS	XM_025145628.1	(XM_025145628.1) NADH-ubiquinone oxidoreductase chain 1-like(mRNA)	1730.68	938.09	1685.63	1147.51	34073	18317	30590	19323	SM24__to__SM48__Up	Clus_2	---
101750014:LOC101750014	33:6252018-6256458:-	101750014	LOC101750014	CDS	XM_015273644.2	(XM_015273644.2) uncharacterized LOC101750014(mRNA)	1474.18	815.42	1590.11	1063.1	72775	39707	72229	45269	SM24__to__SM48__Up,SM48__to__SM54__Down	Clus_2	---
395863:HPGDS	4:37171060-37196399:-	395863	HPGDS	CDS	NM_205011.1	(NM_205011.1) hematopoietic prostaglandin D synthase(mRNA)	1456.77	847.86	1070.82	1298.07	10427	5963	7077	7995	SM24__to__SM54__Up	Clus_2	HPGDS
415319_2:ARIH1	33:6250146-6251147:+	415319_2	ARIH1	nonCDS	NM_001030387.1.p2	(NM_001030387.1.p2) ariadne RBR E3 ubiquitin protein ligase 1(mRNA)	1306.93	791.78	1421.69	967.46	14553	8388	13937	8639	SM24__to__SM48__Up	Clus_2	ARIH1
395853:HSPA8	24:3102900-3107842:+	395853	HSPA8	CDS	NM_205003.2	(NM_205003.2) heat shock 70kDa protein 8(mRNA)	1141.36	823.97	962.81	1255.25	24727	17590	19195	23455	SM24__to__SM54__Up,SM48__to__SM54__Up	Clus_2	HSPA8
771832:PGF	5:38322843-38327892:-	771832	PGF	CDS	XM_015287697.2	(XM_015287697.2) placental growth factor(mRNA)	909.28	478.06	664.77	725.35	10923	5652	7351	7504	SM24__to__SM54__Up	Clus_2	PGF
423463:HSP90AA1	5:49679064-49684241:-	423463	HSP90AA1	CDS	NM_001109785.1	(NM_001109785.1) heat shock protein 90 alpha family class A member 1(mRNA)	637.82	465.29	488.9	712.99	14337	10308	10112	13825	SM24__to__SM54__Up,SM48__to__SM54__Up	Clus_2	HSP90AA1
428201:STC1	22:1287516-1298028:+	428201	STC1	CDS	XM_004947560.3,XM_425760.5	(XM_004947560.3) stanniocalcin 1	629.75	300.45	465.88	482.04	23255	10790	14902	14742	SM0__to__SM24__Down,SM24__to__SM54__Up	Clus_2	STC1
421960:SDC1	3:101544351-101566294:-	421960	SDC1	CDS	XM_419972.5	(XM_419972.5) syndecan 1(mRNA)	425.37	322.12	401.8	464.81	15079	11252	13092	14201	SM24__to__SM54__Up	Clus_2	SDC1
395519:MAFF	1:50976154-50979173:-	395519	MAFF	CDS	XM_015284449.2,NM_204757.1	(XM_015284449.2) MAF bZIP transcription factor F	274.69	179.14	317.34	267.62	4936	3177	5256	4144	SM24__to__SM48__Up	Clus_2	MAFF
395451:CXCL14	13:16035544-16042811:+	395451	CXCL14	CDS	NM_204712.2	(NM_204712.2) C-X-C motif chemokine ligand 14(mRNA)	217.91	41.33	107.84	57.57	3203	597	1462	731	SM0__to__SM24__Down,SM0__to__SM54__Down,SM24__to__SM48__Up,SM48__to__SM54__Down	Clus_2	CXCL14
396136:LCAT	11:1034932-1041302:-	396136	LCAT	CDS	NM_001293094.1	(NM_001293094.1) lecithin-cholesterol acyltransferase(mRNA)	202.35	73.03	128.77	117.16	3927	1393	2297	1958	SM0__to__SM24__Down,SM24__to__SM54__Up	Clus_2	LCAT
395701:EZR	3:52201405-52238024:-	395701	EZR	CDS	XM_015284013.2,NM_204885.1	(XM_015284013.2) ezrin	198.96	132.9	262.33	202.01	5485	3605	6633	4791	SM24__to__SM48__Up,SM24__to__SM54__Up	Clus_2	EZR
423678:PAPSS2	6:10301131-10331608:-	423678	PAPSS2	CDS	XM_004941992.2,XM_421557.6,XM_015278703.1,XM_015278702.1	(XM_004941992.2) 3'-phosphoadenosine 5'-phosphosulfate synthase 2	188.74	90.05	141.08	147.97	7623	3578	5244	5144	SM24__to__SM54__Up	Clus_2	PAPSS2
421369:ATF3	3:21943596-21967757:-	421369	ATF3	CDS	XM_015283878.2,XM_025149332.1,XM_015283874.2,XM_025149331.1,XM_015283877.2,XM_025149330.1,XM_015283879.1	(XM_015283878.2) activating transcription factor 3	177.03	108.38	205.38	167.08	4987	3003	5256	3997	SM24__to__SM48__Up,SM24__to__SM54__Up	Clus_2	ATF3
418251:A2M	1:75907286-75936143:+	418251	A2M	CDS	XM_025142803.1,XM_025142810.1	(XM_025142803.1) alpha-2-macroglobulin	161.27	78.32	112.79	121.61	9061	4400	5955	5919	SM24__to__SM54__Up	Clus_2	A2M
101748596:NPPC	9:15543045-15549574:-	101748596	NPPC	CDS	XR_003076793.1,XM_015291500.2	(XR_003076793.1) C-type natriuretic peptide	149.53	82.98	121.09	144.48	2534	1398	1847	2045	SM24__to__SM54__Up	Clus_2	---
378903:CREM	2:13013159-13049065:-	378903	CREM	CDS	XM_025147002.1,XM_025147003.1,XM_015281265.2,XM_015281264.2,XM_025147001.1,XM_015281263.2,XM_015281262.2,XR_003073544.1,XR_003073543.1,XM_025147005.1,XM_025147004.1,NM_001278133.1,NM_001278132.1,NM_001278135.1,NM_204387.2,NM_001278134.1	(XM_025147002.1) cAMP responsive element modulator	147.99	83.6	192.87	145.34	2579	1470	3068	2160	SM24__to__SM48__Up,SM24__to__SM54__Up	Clus_2	CREM
428372:PDP1	2:125802119-125814562:+	428372	PDP1	CDS	XM_015282931.2,XM_015282932.2,NM_001199910.1	(XM_015282931.2) pyruvate dehyrogenase phosphatase catalytic subunit 1	119.66	88.24	151.71	129.94	5425	3942	6351	5125	SM24__to__SM48__Up	Clus_2	PDP1
100857105:SERPINF2	19:5543842-5551423:+	100857105	SERPINF2	CDS	XM_025142062.1	(XM_025142062.1) serpin family F member 2(mRNA)	116.71	64.89	88.31	118.49	2834	1553	1968	2478	SM24__to__SM54__Up	Clus_2	SERPINF2
422993:IFITM1	5:1817672-1819250:+	422993	IFITM1	CDS	NM_001350059.1	(NM_001350059.1) interferon-induced transmembrane protein 1(mRNA)	112.29	43.14	118.9	67.54	320	119	313	165	SM24__to__SM48__Up	Clus_2	---
396185:CEBPB	20:13708222-13709555:-	396185	CEBPB	CDS	NM_205253.2	(NM_205253.2) CCAAT/enhancer binding protein beta(mRNA)	108.39	74.23	124.43	130.77	1337	900	1415	1391	SM24__to__SM54__Up	Clus_2	CEBPB
415790:RRAD	11:11211183-11216791:+	415790	RRAD	CDS	NM_001277606.1	(NM_001277606.1) RRAD, Ras related glycolysis inhibitor and calcium channel regulator(mRNA)	106.45	45.9	127.68	111.34	4065	1726	4477	3666	SM24__to__SM48__Up,SM24__to__SM54__Up	Clus_2	RRAD
417435:SLC16A6	18:7796068-7805377:-	417435	SLC16A6	CDS	XM_015279952.2,XM_415687.5,XM_015279953.2	(XM_015279952.2) solute carrier family 16 member 6	105.12	34.5	74.33	55.9	4595	1480	2968	2096	SM0__to__SM24__Down,SM24__to__SM48__Up,SM24__to__SM54__Up	Clus_2	SLC16A6
416438:NPTX2	14:1629146-1639635:+	416438	NPTX2	CDS	XM_414750.6	(XM_414750.6) neuronal pentraxin 2(mRNA)	100.63	41.66	72.96	67.33	3037	1239	2028	1752	SM24__to__SM54__Up	Clus_2	NPTX2
771550:EPHA2	21:4323472-4331800:-	771550	EPHA2	CDS	XM_001234813.5	(XM_001234813.5) EPH receptor A2(mRNA)	90.39	42.71	87.39	66.5	3578	1668	3185	2275	SM24__to__SM48__Up	Clus_2	EPHA2
395324:CXCR4	7:30761616-30764299:-	395324	CXCR4	CDS	NM_204617.2	(NM_204617.2) C-X-C motif chemokine receptor 4(mRNA)	88.45	25.28	57.61	44.61	1476	415	886	641	SM0__to__SM24__Down,SM24__to__SM48__Up,SM24__to__SM54__Up	Clus_2	CXCR4
395075:ARC	2:147995617-148001989:-	395075	ARC	CDS	XM_015283164.2,NM_204432.1	(XM_015283164.2) activity regulated cytoskeleton associated protein	74.07	16.31	39.7	33.95	4199	885	1869	1378	SM0__to__SM24__Down,SM24__to__SM48__Up,SM24__to__SM54__Up	Clus_2	ARC
421454:LRRC73	3:31043905-31049815:+	421454	LRRC73	CDS	NM_001277634.1	(NM_001277634.1) leucine rich repeat containing 73(mRNA)	57.15	32.42	56.42	62.55	768	429	697	723	SM24__to__SM54__Up	Clus_2	---
423278:PLEK2	5:29157304-29165785:-	423278	PLEK2	CDS	NM_001277437.1	(NM_001277437.1) pleckstrin 2(mRNA)	50.65	25.67	54.66	42.09	857	428	852	616	SM24__to__SM48__Up	Clus_2	PLEK2
417434:GNA13	18:7752273-7779939:+	417434	GNA13	CDS	XM_415686.6	(XM_415686.6) G protein subunit alpha 13(mRNA)	47.37	29.66	54.75	50.97	2991	1851	3178	2777	SM24__to__SM48__Up,SM24__to__SM54__Up	Clus_2	GNA13
770683:HIP1	19:516120-550818:-	770683	HIP1	CDS	XM_015295909.2,XM_015295912.2,XM_015295911.2	(XM_015295909.2) huntingtin interacting protein 1	45.18	20.25	33.46	34.12	2447	1082	1662	1594	SM24__to__SM54__Up	Clus_2	HIP1
408043:LAMC2	8:7905360-7919505:+	408043	LAMC2	CDS	XM_004943268.3	(XM_004943268.3) laminin subunit gamma 2(mRNA)	41.8	31.46	43.15	49.72	2297	1706	2183	2357	SM24__to__SM54__Up	Clus_2	LAMC2
420425:CSRNP1	2:5314874-5328336:+	420425	CSRNP1	CDS	XM_418530.6,XM_004939122.3	(XM_418530.6) cysteine and serine rich nuclear protein 1	35.68	26.01	42.49	42.64	1874	1334	2026	1896	SM24__to__SM54__Up	Clus_2	CSRNP1
418917:HSPH1	1:176342852-176364944:+	418917	HSPH1	CDS	XM_015277924.2,NM_001159698.1	(XM_015277924.2) heat shock protein family H (Hsp110) member 1	33.71	23.61	33.09	40.28	1215	839	1098	1252	SM24__to__SM54__Up	Clus_2	HSPH1
770427:FSTL3	28:2836657-2844986:+	770427	FSTL3	CDS	XM_001233760.5	(XM_001233760.5) follistatin like 3(mRNA)	29.73	13.92	23.51	27.07	525	243	382	412	SM24__to__SM54__Up	Clus_2	FSTL3
396440:TNC	17:3013995-3080707:-	396440	TNC	CDS	XM_015279340.2,NM_205456.4,XM_015279342.2,XM_015279341.2,XM_015279344.2,XM_015279345.2	(XM_015279340.2) tenascin C	27.68	14.74	34.16	32.73	1918	1007	2190	1957	SM24__to__SM48__Up,SM24__to__SM54__Up	Clus_2	TNC
395594:HAS2	2:137356484-137374390:-	395594	HAS2	CDS	NM_204806.2	(NM_204806.2) hyaluronan synthase 2(mRNA)	27.07	11.1	18.19	19.79	810	327	501	511	SM24__to__SM54__Up	Clus_2	HAS2
771758:CLEC19A	14:8815480-8821411:-	771758	CLEC19A	CDS	XM_001234357.5	(XM_001234357.5) C-type lectin domain family 19 member A(mRNA)	24.23	14.9	18.36	32.18	156	94	109	178	SM24__to__SM54__Up	Clus_2	---
374028:CLDN5	15:996734-998486:-	374028	CLDN5	CDS	NM_204201.1	(NM_204201.1) claudin 5(mRNA)	23.13	4.29	11.5	12.35	400	73	183	184	SM0__to__SM24__Down,SM24__to__SM48__Up,SM24__to__SM54__Up	Clus_2	CLDN5
419171:FAM83D	20:3822376-3828043:+	419171	FAM83D	CDS	XM_015296772.2,XM_015296770.2,XM_015296771.2	(XM_015296772.2) family with sequence similarity 83, member D	20.47	12.69	22.79	23.82	936	607	945	916	SM24__to__SM54__Up	Clus_2	FAM83D
423625:SELENOU	6:5107184-5118458:-	423625	SELENOU	CDS	NM_001193518.1,NM_001193519.2	(NM_001193518.1) selenoprotein U	16.79	6.88	17.87	10.84	176	72	173	98	SM24__to__SM48__Up	Clus_2	---
771873:COL9A1	3:82821169-82887349:+	771873	COL9A1	CDS	NM_001100911.1	(NM_001100911.1) collagen type IX alpha 1 chain(mRNA)	16.73	9.67	21.77	19.27	734	418	877	730	SM24__to__SM48__Up,SM24__to__SM54__Up	Clus_2	COL9A1
395875:COL12A1	3:80804269-80905673:+	395875	COL12A1	CDS	XM_015284739.2,XM_015284740.2,NM_205021.3,XM_015284744.2,XM_015284742.2,XM_015284743.1	(XM_015284739.2) collagen type XII alpha 1 chain	15.88	8.57	16.8	14.72	1907	942	1741	1444	SM24__to__SM48__Up,SM24__to__SM54__Up	Clus_2	COL12A1
424987:TNIK	9:19724995-19859487:+	424987	TNIK	CDS	XM_025153738.1,XM_025153737.1,XM_025153743.1,XM_015291719.2,XM_025153744.1,XM_015291718.2,XM_025153741.1,XM_015291716.2,XM_025153740.1,XM_025153739.1,XM_025153742.1	(XM_025153738.1) TRAF2 and NCK interacting kinase	15.5	6.93	13.6	10.19	962	426	782	549	SM24__to__SM48__Up	Clus_2	TNIK
112531915:LOC112531915	2:149204152-149215847:+	112531915	LOC112531915	nonCDS	XR_003074082.1,XR_003074080.1,XR_003074083.1,XR_003074081.1	(XR_003074082.1) uncharacterized LOC112531915	14.94	5.67	14.04	6.47	132	46	129	51	SM24__to__SM48__Up	Clus_2	---
415669:TPPP3	11:1221961-1224452:+	415669	TPPP3	CDS	XM_015279191.2	(XM_015279191.2) tubulin polymerization promoting protein family member 3(mRNA)	14.84	4.9	19.8	15.48	157	51	194	142	SM24__to__SM48__Up,SM24__to__SM54__Up	Clus_2	---
417225:SH2D3C	17:5276217-5296031:+	417225	SH2D3C	CDS	XM_415508.6,XM_004945815.3,XM_015279707.2	(XM_415508.6) SH2 domain containing 3C	14.77	9.55	19.49	17.12	422	269	513	421	SM24__to__SM48__Up,SM24__to__SM54__Up	Clus_2	SH2D3C
100359387:CARNS1	5:205432-212376:+	100359387	CARNS1	CDS	XM_025150526.1,XM_025150527.1,NM_001172593.1	(XM_025150526.1) carnosine synthase 1	12.69	7.6	18.01	14.74	523	298	680	499	SM24__to__SM48__Up,SM24__to__SM54__Up	Clus_2	CARNS1
416194:PCDH1	13:2787812-2837441:+	416194	PCDH1	CDS	XM_015293599.2,XM_015293600.2,NM_001045827.1	(XM_015293599.2) protocadherin 1	11.57	4.61	9.69	7.29	616	219	447	293	SM24__to__SM48__Up	Clus_2	PCDH1
107049246:GDF11	33:5499564-5507655:+	107049246	GDF11	CDS	XM_025145635.1	(XM_025145635.1) growth differentiation factor 11(mRNA)	11.23	4.49	11.47	7.55	183	72	172	106	SM24__to__SM48__Up	Clus_2	---
374209:ITGB3	27:4721742-4739007:+	374209	ITGB3	CDS	XM_015299304.2,NM_204315.1	(XM_015299304.2) integrin subunit beta 3	10.71	5.33	11.76	9.69	404	198	409	316	SM24__to__SM48__Up,SM24__to__SM54__Up	Clus_2	ITGB3
424490:ABCA4	8:14048452-14135935:+	424490	ABCA4	CDS	XM_015290704.2,XM_015290703.2,XM_015290702.2,XM_015290705.2,XM_015290707.2,XM_015290706.2	(XM_015290704.2) ATP binding cassette subfamily A member 4	10.43	3.12	6.95	4.18	930	274	573	323	SM0__to__SM24__Down,SM24__to__SM48__Up	Clus_2	ABCA4
112531913:LOC112531913	2:149198106-149201988:+	112531913	LOC112531913	CDS	XM_025148227.1,XM_025148226.1	(XM_025148227.1) rho GTPase-activating protein 32-like	10.09	3.05	7.54	3.47	276	85	192	86	SM24__to__SM48__Up	Clus_2	---
422199:F8	4:2144770-2164427:-	422199	F8	CDS	XM_420193.6	(XM_420193.6) coagulation factor VIII(mRNA)	9.51	2.98	5.29	5.59	732	226	373	370	SM0__to__SM24__Down,SM24__to__SM54__Up	Clus_2	---
416752:ANKFN1L	14:14437085-14569923:-	416752	ANKFN1L	CDS	XM_025155149.1,XM_015294759.2,XM_015294760.2,XM_015294763.2,XM_015294761.2,XM_025155151.1,XM_015294762.1,XM_015294765.2,XM_025155148.1,XM_025155147.1,XM_015294756.2,XM_015294764.2,XM_015294767.1,XM_015294766.1,XM_015294771.1,XM_015294769.1,XM_015294772.2,XM_015294770.2	(XM_025155149.1) ankyrin repeat and fibronectin type-III domain-containing 1-like	8.62	3.62	7.99	6.27	554	214	452	332	SM24__to__SM48__Up	Clus_2	---
395642:DUSP4	4:49367971-49372184:+	395642	DUSP4	CDS	NM_204838.1	(NM_204838.1) dual specificity phosphatase 4(mRNA)	8.16	2.64	5.65	6.46	113	36	72	77	SM24__to__SM54__Up	Clus_2	DUSP4
424324:GALNT5	7:36199412-36208300:+	424324	GALNT5	CDS	XM_025152501.1,XM_422169.6	(XM_025152501.1) polypeptide N-acetylgalactosaminyltransferase 5	6.42	1.94	5.4	3.49	176	48	129	82	SM24__to__SM48__Up	Clus_2	GALNT5
100858462:SYTL3	3:52170872-52202632:+	100858462	SYTL3	CDS	XM_015284210.2	(XM_015284210.2) synaptotagmin like 3(mRNA)	6.31	3.1	6.09	5.29	1566	928	1774	1329	SM24__to__SM48__Up,SM24__to__SM54__Up	Clus_2	SYTL3
100859797:ACKR4	2:42256779-42262626:+	100859797	ACKR4	CDS	XM_025147497.1	(XM_025147497.1) atypical chemokine receptor 4(mRNA)	5.25	2.01	5.54	4.01	135	51	131	89	SM24__to__SM48__Up	Clus_2	---
374100:FLT1	1:177165538-177266964:+	374100	FLT1	CDS	NM_204252.1	(NM_204252.1) fms related tyrosine kinase 1(mRNA)	4.85	1.46	5.44	2.77	229	68	236	113	SM24__to__SM48__Up	Clus_2	FLT1
769037:COL13A1	6:11673766-11757517:+	769037	COL13A1	CDS	XM_025151701.1,XM_015278724.2,XM_025151690.1,XR_003075565.1,XM_015278727.2,XM_025151691.1,XM_025151687.1,XM_025151688.1,XM_025151692.1,XM_025151697.1,XM_025151686.1,XM_015278726.2,XM_025151689.1,XM_025151696.1,XM_025151695.1,XM_025151693.1,XM_025151699.1,XM_025151694.1,XM_025151700.1,XM_025151698.1,XM_025151702.1,XM_025151703.1	(XM_025151701.1) collagen type XIII alpha 1 chain	4.78	0.76	2.17	1.74	217	40	91	57	SM0__to__SM24__Down	Clus_2	COL13A1
107049379:LOC107049379	31:4702324-4710284:-	107049379	LOC107049379	CDS	XM_025146101.1,XM_025146100.1,XM_015272829.2	(XM_025146101.1) coiled-coil domain-containing protein 81-like	4.53	2.04	6.02	3.85	104	46	128	76	SM24__to__SM48__Up	Clus_2	---
424790:DAW1	9:9704694-9721834:+	424790	DAW1	CDS	XM_025153424.1,XM_422608.6	(XM_025153424.1) dynein assembly factor with WD repeats 1	4.47	1.04	3.33	2.56	83	19	57	41	SM24__to__SM48__Up	Clus_2	---
101747958:LOC101747958	3:13915451-13930222:-	101747958	LOC101747958	CDS	XR_001465641.2,XM_004935235.3,XM_004935236.3,XM_025149265.1,XM_025149264.1,XM_025149266.1,XM_015283534.2,XR_001465643.2,XM_015283536.2,XM_015283535.2,XM_015283533.2	(XR_001465641.2) uncharacterized LOC101747958	4.42	1.07	3.55	2.26	134	30	93	55	SM24__to__SM48__Up	Clus_2	---
422193:DRP2	4:2055786-2075482:-	422193	DRP2	CDS	XM_025150290.1,XM_015278393.2,XM_015278392.2,XM_015278394.2	(XM_025150290.1) dystrophin related protein 2	4.34	1.48	3.71	2.25	264	99	218	126	SM24__to__SM48__Up	Clus_2	DRP2
419824:NFASC	26:1900510-1977064:+	419824	NFASC	CDS	XM_015298903.2,XM_015298906.2,XR_001470167.2,XM_025143685.1,XM_015298913.2,XM_015298914.2,XM_025143686.1,XM_015298911.2,XM_015298918.2,XM_015298919.2,XM_015298908.2,XM_025143688.1,XM_015298909.2,XM_015298920.2,XM_015298912.2,XM_015298907.2,XM_015298915.2,XM_015298916.2,XM_015298910.2,XM_015298917.2,NM_001004493.4,NM_001160322.3,NM_001004709.4,NM_001160321.3,NM_001160324.3,NM_001160323.3,NM_001160…	(XM_015298903.2) neurofascin	4.23	1.34	4.19	3.88	347	116	323	289	SM24__to__SM48__Up,SM24__to__SM54__Up	Clus_2	NFASC
427626:NEURL1B	13:9639934-9751848:-	427626	NEURL1B	CDS	XM_004944869.3,XM_015293831.2,XM_015293830.2,XM_425198.6,XM_015293832.2	(XM_004944869.3) neuralized E3 ubiquitin protein ligase 1B	4.19	1.34	2.8	2.81	219	69	135	127	SM24__to__SM54__Up	Clus_2	NEURL1B
417794:ADAMTS20	1:30042934-30129390:-	417794	ADAMTS20	CDS	XM_015282450.2,XM_015282468.2,XR_003077126.1,XM_015282451.2,XR_003077121.1,XM_015282444.2,XM_025154135.1	(XM_015282450.2) ADAM metallopeptidase with thrombospondin type 1 motif 20	3.89	1.25	2.61	2.93	309	100	189	182	SM24__to__SM54__Up	Clus_2	ADAMTS20
771469:ZBBX	9:20824500-20838830:+	771469	ZBBX	CDS	XM_015291757.2,XM_015291758.2,XM_015291756.2,XM_015291760.2,XM_025153729.1	(XM_015291757.2) zinc finger B-box domain containing	3.82	0.33	1.14	0.75	106	8	29	18	SM0__to__SM24__Down	Clus_2	---
418346:IGSF11	1:81625126-81713000:+	418346	IGSF11	CDS	NM_001318422.1,XM_015294662.2	(NM_001318422.1) immunoglobulin superfamily member 11(mRNA)	3.54	0.83	3.03	1.39	120	28	88	41	SM24__to__SM48__Up	Clus_2	IGSF11
107055055:LOC107055055	24:3257377-3388673:+	107055055	LOC107055055	nonCDS	XR_001470021.2,XR_001470012.2,XR_001470014.2,XR_003071781.1,XR_001470009.2,XR_001470011.2,XR_001470007.2,XR_001470010.2,XR_001470013.2,XR_001470015.2	(XR_001470021.2) uncharacterized LOC107055055	3.23	1.41	3.44	1.65	267	130	282	120	SM24__to__SM48__Up,SM48__to__SM54__Down	Clus_2	---
112531912:LOC112531912	2:149182796-149184447:-	112531912	LOC112531912	CDS	XM_025148225.1	(XM_025148225.1) rho GTPase-activating protein 33-like(mRNA)	3.21	0.81	4.35	0.95	22	5	27	8	SM24__to__SM48__Up	Clus_2	---
770863:GPC3	4:3844861-3958631:-	770863	GPC3	CDS	XM_025150250.1,XM_025150251.1,XM_015278659.2	(XM_025150250.1) glypican 3	2.63	0.33	1.26	0.44	74	9	35	11	SM0__to__SM24__Down,SM24__to__SM48__Up	Clus_2	GPC3
112531956:LOC112531956	2:14819010-14836188:-	112531956	LOC112531956	nonCDS	XR_003074149.1	(XR_003074149.1) uncharacterized LOC112531956(lnc_RNA)	2.59	0.46	1.44	0.59	147	26	75	29	SM0__to__SM24__Down,SM24__to__SM48__Up	Clus_2	---
771826:ERMN	7:36210173-36213379:-	771826	ERMN	CDS	XM_001235050.5	(XM_001235050.5) ermin(mRNA)	2.54	1.01	2.59	2.89	46	18	43	45	SM24__to__SM54__Up	Clus_2	---
427621:AFAP1L1	13:9243312-9261707:-	427621	AFAP1L1	CDS	XM_015293699.2	(XM_015293699.2) actin filament associated protein 1 like 1(mRNA)	2.42	1.21	2.52	2.83	97	48	94	98	SM24__to__SM54__Up	Clus_2	AFAP1L1
769860:PDE4C	28:4084333-4091257:+	769860	PDE4C	CDS	XM_015300158.2,XM_015300157.2,XM_015300156.2,XM_015300154.2,XM_015300155.2,XM_015300159.2	(XM_015300158.2) phosphodiesterase 4C	1.65	0.68	2.13	0.86	52	20	59	22	SM24__to__SM48__Up	Clus_2	---
425031:MME	9:23214990-23250380:-	425031	MME	CDS	NM_001004412.1	(NM_001004412.1) membrane metalloendopeptidase(mRNA)	1.58	0.46	2.02	0.81	45	13	53	20	SM24__to__SM48__Up	Clus_2	MME
770009:FOXJ1	18:4495739-4501676:+	770009	FOXJ1	CDS	NM_001321535.1	(NM_001321535.1) forkhead box J1(mRNA)	1.52	0.39	2.04	1.19	43	12	53	29	SM24__to__SM48__Up	Clus_2	FOXJ1
395329:VIPR1	2:1815087-1925382:+	395329	VIPR1	CDS	NM_001097523.1,XM_015281047.2	(NM_001097523.1) vasoactive intestinal peptide receptor 1(mRNA)	1.51	0.63	1.83	2.21	126	41	113	109	SM24__to__SM48__Up,SM24__to__SM54__Up	Clus_2	VIPR1
112530104:LOC112530104	20:439322-448247:+	112530104	LOC112530104	nonCDS	XR_003071366.1	(XR_003071366.1) uncharacterized LOC112530104(lnc_RNA)	1.34	0.48	1.68	0.66	136	48	158	59	SM24__to__SM48__Up,SM48__to__SM54__Down	Clus_2	---
424325:ACVR1C	7:36235775-36252017:-	424325	ACVR1C	CDS	XM_015290188.2,XM_015290189.2,XM_422170.6,XM_004943056.3	(XM_015290188.2) activin A receptor type 1C	1.18	0.51	1.08	1.63	26	11	20	31	SM24__to__SM54__Up	Clus_2	ACVR1C
112532267:LOC112532267	4:38810062-38818773:+	112532267	LOC112532267	nonCDS	XR_003074760.1	(XR_003074760.1) uncharacterized LOC112532267(lnc_RNA)	0.97	0.25	1.85	0.7	17	4	28	10	SM24__to__SM48__Up	Clus_2	---
396497:CST3	3:15683584-15685919:+	396497	CST3	CDS	NM_205500.2	(NM_205500.2) cystatin C(mRNA)	709.33	1012.66	2280.43	1744.61	4275	5978	12668	9025	SM0__to__SM48__Up,SM0__to__SM54__Up,SM24__to__SM48__Up,SM24__to__SM54__Up	Clus_11	CST3
107052797:PHLDA1	1:38017047-38021395:-	107052797	PHLDA1	CDS	XM_015283152.2	(XM_015283152.2) pleckstrin homology like domain family A member 1(mRNA)	165.56	172.23	275.45	271.71	7755	7954	11861	10979	SM24__to__SM54__Up	Clus_11	---
423088:PHLDA2	5:13345377-13346840:+	423088	PHLDA2	CDS	NM_001199595.1	(NM_001199595.1) pleckstrin homology like domain family A member 2(mRNA)	151.58	136.19	270.78	231.33	1251	1098	2050	1638	SM24__to__SM48__Up,SM24__to__SM54__Up	Clus_11	PHLDA2
396452:PRNP	22:577126-581857:-	396452	PRNP	CDS	XM_015297300.2,NM_205465.2	(XM_015297300.2) prion protein	135.42	127.91	240.65	204.44	3232	3007	5265	4188	SM24__to__SM48__Up,SM24__to__SM54__Up	Clus_11	---
417230:SLC25A25	17:5166905-5192131:-	417230	SLC25A25	CDS	XM_004945812.2,XM_015279701.1,XM_001233164.5,XM_003642257.4,XM_015279702.2,XM_415513.6	(XM_004945812.2) solute carrier family 25 member 25	69.16	89.61	178.64	154.52	2765	3480	6398	5189	SM24__to__SM48__Up,SM24__to__SM54__Up	Clus_11	SLC25A25
418300:ZYX	1:78201043-78231480:-	418300	ZYX	CDS	XM_015293412.1,NM_001004386.1,XM_015293419.2,XM_015293437.2,XM_015293430.2,XM_015293439.2,XM_015293446.2,XM_025149192.1	(XM_015293412.1) zyxin	66.27	82.32	144.36	104.81	1900	2315	3796	2571	SM24__to__SM48__Up	Clus_11	---
395241:HOPX	4:49268693-49280643:-	395241	HOPX	CDS	XM_025149490.1,XM_015276108.2,XM_025149489.1,XM_025149488.1,XM_025149491.1,XM_015276109.2,NM_204556.1	(XM_025149490.1) HOP homeobox	64.74	69.81	142.76	95.35	532	623	1121	699	SM24__to__SM48__Up	Clus_11	HOPX
395387:MMP9	20:10572564-10576650:+	395387	MMP9	CDS	NM_204667.1	(NM_204667.1) matrix metallopeptidase 9(mRNA)	63.64	114.13	359.85	194.95	1634	2890	8480	4311	SM0__to__SM48__Up,SM0__to__SM54__Up,SM24__to__SM48__Up,SM24__to__SM54__Up,SM48__to__SM54__Down	Clus_11	MMP9
395921:CNP	27:7553422-7558601:+	395921	CNP	CDS	NM_205050.1,XM_025143954.1,XM_025143955.1	(NM_205050.1) 2',3'-cyclic nucleotide 3' phosphodiesterase(mRNA)	61.62	68.07	126.21	108.85	1918	2065	3583	2895	SM24__to__SM48__Up,SM24__to__SM54__Up	Clus_11	CNP
770435:DUSP8	5:14348736-14385518:+	770435	DUSP8	CDS	XM_001232892.4,XM_015286687.2,XM_015286688.2,XM_004941446.3	(XM_001232892.4) dual specificity phosphatase 8	50.97	53.16	89.87	79.79	3399	3486	5507	4596	SM24__to__SM54__Up	Clus_11	DUSP8
770254:KLF4	Z:55787713-55792226:-	770254	KLF4	CDS	XM_004949369.3	(XM_004949369.3) Kruppel like factor 4(mRNA)	44.04	35.36	98.67	66.26	1247	987	2571	1621	SM24__to__SM48__Up,SM24__to__SM54__Up	Clus_11	KLF4
427285:GNE	Z:52144188-52181428:-	427285	GNE	CDS	XM_015280423.2,XM_015280422.2,XM_015280421.2,XM_015280420.2,XM_015280424.2,NM_001031432.2	(XM_015280423.2) glucosamine (UDP-N-acetyl)-2-epimerase/N-acetylmannosamine kinase	40.69	45.07	78.72	59.28	2043	2164	3562	2459	SM24__to__SM48__Up	Clus_11	GNE
396043:JAG1	3:13599041-13635682:+	396043	JAG1	CDS	XM_415035.6	(XM_415035.6) jagged 1(mRNA)	38.16	42.66	65.25	66	2681	2960	4221	4004	SM24__to__SM54__Up	Clus_11	JAG1
418510:RCAN1	1:107251544-107292351:-	418510	RCAN1	CDS	NM_001278079.1,XM_015299390.2	(NM_001278079.1) regulator of calcineurin 1(mRNA)	38.13	47.54	95.41	82.89	1411	1739	3243	2646	SM24__to__SM48__Up,SM24__to__SM54__Up	Clus_11	---
396103:SRF	3:4420800-4429439:+	396103	SRF	CDS	NM_001252141.1	(NM_001252141.1) serum response factor(mRNA)	38.1	40.26	90.94	72.16	1021	1069	2245	1669	SM24__to__SM48__Up,SM24__to__SM54__Up	Clus_11	SRF
426356:S100A9	25:3296969-3298404:-	426356	S100A9	CDS	NM_001305151.1	(NM_001305151.1) S100 calcium binding protein A9(mRNA)	35.22	37.1	144.79	71.48	118	121	450	205	SM0__to__SM48__Up,SM24__to__SM48__Up,SM24__to__SM54__Up,SM48__to__SM54__Down	Clus_11	S100A9
427214:CRHBP	Z:23367124-23375733:-	427214	CRHBP	CDS	XM_025145048.1,XM_003642958.4	(XM_025145048.1) corticotropin releasing hormone binding protein	31.92	29.89	75.64	54	495	459	1080	722	SM24__to__SM48__Up,SM24__to__SM54__Up	Clus_11	CRHBP
420869:DSP	2:64524237-64561360:-	420869	DSP	CDS	XM_004939665.3,XM_418957.6,XM_001231410.5,XM_004939666.3	(XM_004939665.3) desmoplakin	31.32	36.66	65.41	50.14	3186	3830	6377	4608	SM24__to__SM48__Up	Clus_11	DSP
395736:NEDD9	2:63022193-63116579:+	395736	NEDD9	CDS	XM_004939656.3,XM_418946.6	(XM_004939656.3) neural precursor cell expressed, developmentally down-regulated 9	23.64	29.74	60.62	53.51	1212	1507	2859	2367	SM24__to__SM48__Up,SM24__to__SM54__Up	Clus_11	NEDD9
428873:PAPLN	5:26522194-26584989:-	428873	PAPLN	CDS	XM_015287093.2,XM_004941666.3,XM_426430.6,XM_004941664.3,XM_004941665.3,XM_004941667.2,XM_015287095.1	(XM_015287093.2) papilin, proteoglycan like sulfated glycoprotein	22.27	23.67	47.41	36.6	2230	2349	4304	3126	SM24__to__SM48__Up	Clus_11	PAPLN
418752:COL4A2	1:140249172-140391078:+	418752	COL4A2	CDS	XM_015277855.2,XM_015277858.2,XM_015277856.2,NM_001162390.1,XM_015277857.2	(XM_015277855.2) collagen type IV alpha 2 chain	20.73	22.07	40.3	30.72	1339	1407	2404	1689	SM24__to__SM48__Up	Clus_11	COL4A2
373903:DIO2	5:40752222-40769122:-	373903	DIO2	CDS	NM_204114.3,NM_001324555.1	(NM_204114.3) iodothyronine deiodinase 2	17.93	16.86	40.91	34.13	1235	1146	2591	2030	SM24__to__SM48__Up,SM24__to__SM54__Up	Clus_11	DIO2
424170:ABCB11	7:18842986-18914423:+	424170	ABCB11	CDS	XM_015289673.2,XM_003641637.4,XM_004942758.3,XM_015289675.2,XM_015289676.2,XM_004942757.3,XM_025152622.1,XM_025152623.1	(XM_015289673.2) ATP binding cassette subfamily B member 11	17.54	14.91	30.68	15.75	1123	1369	2387	1437	SM24__to__SM48__Up	Clus_11	ABCB11
100857380:NR4A1	33:3305824-3313556:+	100857380	NR4A1	CDS	XM_015273518.2	(XM_015273518.2) nuclear receptor subfamily 4 group A member 1(mRNA)	15.94	25.28	79.5	51.65	416	650	1913	1164	SM0__to__SM48__Up,SM0__to__SM54__Up,SM24__to__SM48__Up,SM24__to__SM54__Up	Clus_11	---
395530:COL4A1	1:140137042-140249110:-	395530	COL4A1	CDS	XM_015277823.2,XM_025156021.1,XM_015277824.2,NM_001162399.2	(XM_015277823.2) collagen type IV alpha 1 chain	15.79	18.93	36.09	26.61	1207	1461	2563	1777	SM24__to__SM48__Up	Clus_11	COL4A1
427013:FKBP10	27:7499139-7504899:+	427013	FKBP10	CDS	XM_003642830.4	(XM_003642830.4) FK506 binding protein 10(mRNA)	14.58	16.91	33.21	27.16	435	496	909	698	SM24__to__SM48__Up	Clus_11	FKBP10
770004:CA9	Z:9226337-9236346:-	770004	CA9	CDS	XM_001233319.5,XM_004937157.3	(XM_001233319.5) carbonic anhydrase 9	14.53	18.4	82.99	50.01	188	234	989	559	SM0__to__SM48__Up,SM24__to__SM48__Up,SM24__to__SM54__Up	Clus_11	CA9
418150:B4GALNT3	1:60296240-60357844:+	418150	B4GALNT3	CDS	XM_416381.6,XM_025141582.1	(XM_416381.6) beta-1,4-N-acetyl-galactosaminyltransferase 3	14.3	17.2	30.06	29.65	1174	1356	2269	2102	SM24__to__SM54__Up	Clus_11	B4GALNT3
107055314:TNS4	27:7267351-7278739:-	107055314	TNS4	CDS	XM_015299654.2	(XM_015299654.2) tensin 4(mRNA)	14.19	13.25	27.89	20.1	557	513	1005	679	SM24__to__SM48__Up	Clus_11	---
101751621:VSTM2B	11:8322744-8349709:+	101751621	VSTM2B	CDS	XM_025154297.1,XM_025154298.1,XM_015292425.2,XR_003077246.1	(XM_025154297.1) V-set and transmembrane domain containing 2B	12.35	14.46	29.45	29.13	223	256	486	446	SM24__to__SM54__Up	Clus_11	---
100859120:AHNAK2	5:51999578-52051246:-	100859120	AHNAK2	CDS	XM_025150876.1,XM_025150877.1	(XM_025150876.1) AHNAK nucleoprotein 2	12.21	17.06	36.27	21.8	1978	2729	5398	3055	SM0__to__SM48__Up,SM24__to__SM48__Up,SM48__to__SM54__Down	Clus_11	AHNAK2
424586:PLK3	8:21135572-21141831:+	424586	PLK3	CDS	XM_025153074.1,XM_422425.6	(XM_025153074.1) polo like kinase 3	10.93	10.28	26.14	18.12	302	280	667	432	SM24__to__SM48__Up	Clus_11	PLK3
424700:PDE4B	8:28731898-28875788:+	424700	PDE4B	CDS	XM_015291029.2,XM_015291030.2,XM_015291031.2,NM_001031291.2,XM_015291032.2	(XM_015291029.2) phosphodiesterase 4B	10.49	11.56	26.79	18.76	339	384	807	538	SM24__to__SM48__Up	Clus_11	PDE4B
418167:USP18	1:62069631-62083650:+	418167	USP18	CDS	XM_416398.5,XM_004937958.3	(XM_416398.5) ubiquitin specific peptidase 18	9.63	11.5	29.56	16.69	273	321	773	408	SM24__to__SM48__Up	Clus_11	USP18
771328:TBX1	15:1184486-1243779:+	771328	TBX1	CDS	XM_025155714.1,XM_025155715.1,XM_025155717.1,XM_025155713.1,XM_025155716.1	(XM_025155714.1) T-box 1	8.32	12.5	37.95	22.03	352	567	1675	866	SM0__to__SM48__Up,SM24__to__SM48__Up,SM24__to__SM54__Up,SM48__to__SM54__Down	Clus_11	---
420419:MAPKKK3L	2:4797808-4866124:-	420419	MAPKKK3L	CDS	XM_015281099.2,XM_015281102.2,XM_015281101.2,XM_015281097.2,XM_015281098.1,NM_001079726.1	(XM_015281099.2) mitogen-activated protein kinase kinase kinase 3-like	7.69	9.19	20.47	13.8	316	367	766	486	SM24__to__SM48__Up	Clus_11	---
416009:ABHD6	12:9340623-9350942:+	416009	ABHD6	CDS	XM_004944586.3,XM_414352.6	(XM_004944586.3) abhydrolase domain containing 6	7.61	8.17	17.13	15.49	183	192	383	323	SM24__to__SM48__Up,SM24__to__SM54__Up	Clus_11	ABHD6
424186:FAP	7:21075537-21113889:+	424186	FAP	CDS	NM_001193639.3	(NM_001193639.3) fibroblast activation protein alpha(mRNA)	6.64	9.33	27.51	21.13	225	312	859	618	SM0__to__SM48__Up,SM24__to__SM48__Up,SM24__to__SM54__Up	Clus_11	FAP
431302:KRT80	33:5187366-5206055:-	431302	KRT80	CDS	XM_428853.6	(XM_428853.6) keratin 80(mRNA)	6.42	7.39	14.31	10.84	448	507	915	654	SM24__to__SM48__Up	Clus_11	KRT80
416124:PLXND1	12:19924331-19990876:-	416124	PLXND1	CDS	XM_414455.6	(XM_414455.6) plexin D1(mRNA)	6.34	6.34	14.72	9.26	615	605	1313	773	SM24__to__SM48__Up	Clus_11	PLXND1
417346:CD7	18:3669321-3711729:+	417346	CD7	CDS	XM_025141587.1,XM_025141591.1,XM_025141586.1,XM_025141589.1,XM_429498.4,XM_025141590.1,XM_025141588.1,XM_004946095.3,NM_001348572.1	(XM_025141587.1) CD7 molecule	5.95	6.41	15.68	13.13	153	160	332	243	SM24__to__SM48__Up	Clus_11	---
420361:ENPP2	2:136526177-136595899:-	420361	ENPP2	CDS	XM_015283026.2,XM_015283024.2,XM_015283025.2,XM_015283027.2,XM_025147137.1,XM_025147139.1,XM_015283028.2,XM_015283029.2,NM_001198662.1,XM_015283034.2,XM_015283031.2,XM_015283030.2,XM_015283033.2	(XM_015283026.2) ectonucleotide pyrophosphatase/phosphodiesterase 2	5.83	5.34	17.33	12.7	199	182	548	382	SM24__to__SM48__Up,SM24__to__SM54__Up	Clus_11	ENPP2
101748577:LOC101748577	6:8733826-8760786:+	101748577	LOC101748577	CDS	XM_025152049.1,XM_025152050.1	(XM_025152049.1) uncharacterized LOC101748577	5.69	7.73	26.77	21.63	174	223	722	547	SM0__to__SM48__Up,SM0__to__SM54__Up,SM24__to__SM48__Up,SM24__to__SM54__Up	Clus_11	---
417802:ANO6	1:30720814-30791204:+	417802	ANO6	CDS	XM_004937550.3,XM_416045.5,XM_004937549.3	(XM_004937550.3) anoctamin 6	5.27	4.62	10.52	7.95	401	353	749	530	SM24__to__SM48__Up	Clus_11	ANO6
396432_1:TGM2	20:10367598-10377567:+	396432_1	TGM2	CDS	NM_205448.1.p1	(NM_205448.1.p1) transglutaminase 2(mRNA)	4.8	4.7	20.07	7.66	141	137	543	194	SM0__to__SM48__Up,SM24__to__SM48__Up,SM48__to__SM54__Down	Clus_11	TGM2
100858060:CLCF1	5:189654-200031:-	100858060	CLCF1	CDS	XM_025151324.1,XM_015272641.2,XM_015272640.2	(XM_025151324.1) cardiotrophin-like cytokine factor 1	3.69	4.06	11.71	8.06	92	103	268	175	SM24__to__SM48__Up	Clus_11	CLCF1
421058:EMILIN2	2:101034915-101068939:-	421058	EMILIN2	CDS	XM_015277950.2,XM_025147884.1	(XM_015277950.2) elastin microfibril interfacer 2	3.41	3.4	9.4	6.68	152	140	371	261	SM24__to__SM48__Up,SM24__to__SM54__Up	Clus_11	EMILIN2
395799:TPH1	5:12654570-12667395:-	395799	TPH1	CDS	XM_015286577.2,NM_204956.1	(XM_015286577.2) tryptophan hydroxylase 1	3.22	3.56	41.55	16.65	135	147	1347	455	SM0__to__SM48__Up,SM0__to__SM54__Up,SM24__to__SM48__Up,SM24__to__SM54__Up,SM48__to__SM54__Down	Clus_11	TPH1
419218:ZNFX1	20:6715283-6727981:-	419218	ZNFX1	CDS	XM_015296679.2	(XM_015296679.2) zinc finger NFX1-type containing 1(mRNA)	3.1	4.29	11.41	5.9	235	321	793	384	SM0__to__SM48__Up,SM24__to__SM48__Up,SM48__to__SM54__Down	Clus_11	ZNFX1
428437:CHN2	2:33620003-33781930:+	428437	CHN2	CDS	XM_425997.6	(XM_425997.6) chimerin 2(mRNA)	3.08	3.46	7.68	5.26	112	124	257	165	SM24__to__SM48__Up	Clus_11	CHN2
770488:PDGFRB	13:13952162-13977628:+	770488	PDGFRB	CDS	XM_025155041.1	(XM_025155041.1) platelet derived growth factor receptor beta(mRNA)	2.99	3.67	15.58	9.1	264	318	1262	693	SM0__to__SM48__Up,SM24__to__SM48__Up,SM24__to__SM54__Up	Clus_11	PDGFRB
423784:C6H10ORF71	6:19491789-19510544:+	423784	C6H10ORF71	CDS	XM_421655.5,XM_015288420.2,XM_004942135.3	(XM_421655.5) chromosome 6 open reading frame, human C10orf71	2.98	4.08	10.17	6.8	240	323	753	471	SM24__to__SM48__Up	Clus_11	C10orf71
378929:PDE6H	1:47967698-47976083:-	378929	PDE6H	CDS	XM_015284399.2,NM_204408.1	(XM_015284399.2) phosphodiesterase 6H	2.98	2.06	12.45	5.7	35	56	196	119	SM0__to__SM48__Up,SM24__to__SM48__Up,SM24__to__SM54__Up	Clus_11	PDE6H
776507:LOC776507	5:119899-122213:+	776507	LOC776507	CDS	XM_004950702.3,XM_001236024.4	(XM_004950702.3) proto-oncogene Mas-like	2.72	2.38	7.28	4.93	34	31	85	59	SM24__to__SM48__Up	Clus_11	---
107056410:LOC107056410	5:245337-245923:-	107056410	LOC107056410	CDS	XM_015301444.2	(XM_015301444.2) gastric intrinsic factor-like(mRNA)	2.69	4.2	20.86	9.49	4	6	30	12	SM24__to__SM48__Up	Clus_11	---
101752029:THBD	3:3337416-3340058:+	101752029	THBD	CDS	XM_004940137.3	(XM_004940137.3) thrombomodulin(mRNA)	2.58	2.55	7.3	5.91	72	70	187	142	SM24__to__SM48__Up,SM24__to__SM54__Up	Clus_11	THBD
395509:PDGFRA	4:65395525-65436428:-	395509	PDGFRA	CDS	XM_015285414.2,NM_204749.2	(XM_015285414.2) platelet-derived growth factor receptor, alpha polypeptide	2.28	3.14	9.73	5.67	167	236	615	339	SM0__to__SM48__Up,SM24__to__SM48__Up	Clus_11	PDGFRA
100857417:PLVAP	28:3528513-3531013:-	100857417	PLVAP	CDS	XM_003643487.4	(XM_003643487.4) plasmalemma vesicle associated protein(mRNA)	2.25	3.57	9.06	4.76	34	53	126	62	SM24__to__SM48__Up	Clus_11	---
395610:ANGPT2	3:88592401-88638555:+	395610	ANGPT2	CDS	XM_015284813.2,XM_015284814.2,NM_204817.1	(XM_015284813.2) angiopoietin 2	2.25	3.16	15.18	8.83	70	98	435	237	SM0__to__SM48__Up,SM24__to__SM48__Up,SM24__to__SM54__Up	Clus_11	ANGPT2
424306:ZEB2	7:33308264-33417209:-	424306	ZEB2	CDS	NM_001318466.1,XM_025152246.1,XM_015289887.2,XM_025152245.1,XM_015289889.2	(NM_001318466.1) zinc finger E-box binding homeobox 2(mRNA)	2.05	2.43	7.92	4.83	95	111	339	193	SM24__to__SM48__Up,SM24__to__SM54__Up	Clus_11	ZEB2
100859173:LOC100859173	4:359679-378423:+	100859173	LOC100859173	CDS	XM_003641130.4,XM_015285251.2,XM_015285252.2,XM_015285253.2,XM_025150287.1	(XM_003641130.4) probable G-protein coupled receptor 83-like	1.96	1.61	4.39	2.83	106	90	209	135	SM24__to__SM48__Up	Clus_11	---
425035:IGSF10	9:23631943-23645321:+	425035	IGSF10	CDS	XM_422837.6	(XM_422837.6) immunoglobulin superfamily member 10(mRNA)	1.73	1.83	4.34	3.21	200	210	463	321	SM24__to__SM48__Up	Clus_11	IGSF10
769726:LOC769726	13:4215237-4225186:-	769726	LOC769726	CDS	XM_001231916.5	(XM_001231916.5) kazal-type serine protease inhibitor domain-containing protein 1-like(mRNA)	1.72	2.61	9.64	3.4	57	85	293	97	SM0__to__SM48__Up,SM24__to__SM48__Up,SM48__to__SM54__Down	Clus_11	---
396361:INHBA	2:50568700-50587618:-	396361	INHBA	CDS	XM_015281320.2,NM_205396.1	(XM_015281320.2) inhibin beta A subunit	1.53	1.17	4.67	3.67	69	59	175	123	SM24__to__SM48__Up,SM24__to__SM54__Up	Clus_11	INHBA
395973:KCNJ8	1:66955394-66963463:+	395973	KCNJ8	CDS	XM_004937989.3,NM_001293287.1	(XM_004937989.3) potassium voltage-gated channel subfamily J member 8	1.52	2	6.83	3.56	59	74	239	116	SM24__to__SM48__Up	Clus_11	KCNJ8
423722:ZCCHC24	6:12970300-13078411:+	423722	ZCCHC24	CDS	XM_421599.6	(XM_421599.6) zinc finger CCHC-type containing 24(mRNA)	1.52	1.62	3.65	2.67	130	135	284	195	SM24__to__SM48__Up	Clus_11	ZCCHC24
422438:PCDH18	4:28645061-28654943:-	422438	PCDH18	CDS	XM_004940935.3,XM_420404.6	(XM_004940935.3) protocadherin 18	1.48	1.98	7.03	5.05	69	91	302	203	SM0__to__SM48__Up,SM24__to__SM48__Up,SM24__to__SM54__Up	Clus_11	PCDH18
107052984:LOC107052984	1:44904155-44922163:-	107052984	LOC107052984	nonCDS	XR_003077503.1,XR_003077502.1,XR_003077501.1,XR_001465853.2	(XR_003077503.1) uncharacterized LOC107052984	1.46	1.86	5.43	2.54	133	161	448	199	SM24__to__SM48__Up,SM48__to__SM54__Down	Clus_11	---
418200:ABCC9	1:66872468-66947887:+	418200	ABCC9	CDS	XM_015291589.2,XM_015291598.2,XM_015291558.2,XM_015291593.2,XM_015291572.2,XM_015291564.2,XM_015291576.2,XM_015291583.2,XM_015291577.2	(XM_015291589.2) ATP binding cassette subfamily C member 9	1.28	2.56	11.82	5.67	94	179	767	341	SM0__to__SM48__Up,SM0__to__SM54__Up,SM24__to__SM48__Up,SM24__to__SM54__Up,SM48__to__SM54__Down	Clus_11	ABCC9
374039:OGN	12:3834014-3844076:+	374039	OGN	CDS	NM_204209.1	(NM_204209.1) osteoglycin(mRNA)	1.28	1.45	4.55	3.09	27	30	88	56	SM24__to__SM48__Up	Clus_11	OGN
419563:GBP1	23:1516287-1521091:+	419563	GBP1	CDS	XM_417710.4	(XM_417710.4) guanylate binding protein 1(mRNA)	1.25	1.56	6.11	2.76	48	59	216	91	SM24__to__SM48__Up,SM48__to__SM54__Down	Clus_11	---
422316:VEGFRKDRL	4:11924432-12047727:+	422316	VEGFRKDRL	CDS	XM_015278583.2,XM_015278582.2,XM_420292.6,XM_025149942.1	(XM_015278583.2) vascular endothelial growth factor receptor kdr-like	1.02	1.75	5.14	3	109	185	510	278	SM0__to__SM48__Up,SM24__to__SM48__Up	Clus_11	---
771557:ENG	17:5255485-5264219:+	771557	ENG	CDS	NM_001080887.1	(NM_001080887.1) endoglin(mRNA)	0.98	1.46	5.14	1.91	19	28	93	32	SM24__to__SM48__Up,SM48__to__SM54__Down	Clus_11	ENG
374068:CDH5	11:11518581-11547959:-	374068	CDH5	CDS	XM_015292499.2,NM_204227.1	(XM_015292499.2) cadherin 5	0.97	0.97	5.5	3.74	50	49	260	164	SM0__to__SM48__Up,SM24__to__SM48__Up,SM24__to__SM54__Up	Clus_11	CDH5
419524:CDCA2	22:946409-964916:-	419524	CDCA2	CDS	XR_003071652.1,XM_015297327.1,XM_015297325.2,XM_004947556.3,XM_015297324.2,XM_417676.6,XM_015297323.2	(XR_003071652.1) cell division cycle associated 2	0.91	1.47	3.43	2.15	59	89	197	113	SM24__to__SM48__Up	Clus_11	---
427985:B3GALT5	1:109397569-109416637:+	427985	B3GALT5	CDS	XM_015301230.2	(XM_015301230.2) beta-1,3-galactosyltransferase 5(mRNA)	0.89	0.92	3.06	1.9	80	83	254	147	SM24__to__SM48__Up,SM24__to__SM54__Up	Clus_11	B3GALT5
395565:VCAN	Z:62854724-62961099:-	395565	VCAN	CDS	XM_015280585.2,XM_015280584.2,XM_015280586.2,NM_204787.1	(XM_015280585.2) versican	0.87	1.03	3.05	1.75	118	133	363	199	SM24__to__SM48__Up	Clus_11	---
421234:CD93	3:3329006-3331372:+	421234	CD93	CDS	NM_001199451.1	(NM_001199451.1) CD93 molecule(mRNA)	0.85	0.78	2.87	1.51	21	19	65	32	SM24__to__SM48__Up	Clus_11	CD93
107050476:LOC107050476	1:142895744-142899760:-	107050476	LOC107050476	CDS	XM_015274222.1	(XM_015274222.1) uncharacterized LOC107050476(mRNA)	0.85	0.6	3	1.17	53	39	166	79	SM24__to__SM48__Up,SM24__to__SM54__Up	Clus_11	---
395323:KDR	4:65185439-65213106:+	395323	KDR	CDS	NM_001004368.1	(NM_001004368.1) kinase insert domain receptor(mRNA)	0.79	0.72	3.11	2.18	47	42	170	112	SM24__to__SM48__Up,SM24__to__SM54__Up	Clus_11	KDR
768789:FOXE1	Z:70879535-70883835:-	768789	FOXE1	CDS	XM_015280733.2	(XM_015280733.2) forkhead box E1(mRNA)	0.78	1.19	5.44	3.1	37	56	238	127	SM0__to__SM48__Up,SM24__to__SM48__Up,SM24__to__SM54__Up	Clus_11	FOXE1
422884:TNIP2	4:82438663-82449196:+	422884	TNIP2	CDS	XM_015285792.2,NM_001031166.2	(XM_015285792.2) TNFAIP3 interacting protein 2	0.76	0.6	1.84	1.75	22	18	58	41	SM24__to__SM48__Up	Clus_11	TNIP2
415492:RLBP1	10:13416820-13421771:+	415492	RLBP1	CDS	XM_025153846.1,NM_001024694.1	(XM_025153846.1) retinaldehyde binding protein 1	0.75	0.61	3.67	2.19	15	11	50	29	SM24__to__SM48__Up	Clus_11	RLBP1
423536:KCNK4	5:55140291-55150823:+	423536	KCNK4	CDS	XM_015287919.2,XM_421431.4,XM_004936462.3	(XM_015287919.2) potassium channel, subfamily K, member 4	0.74	1.35	5.31	2.08	11	21	73	26	SM24__to__SM48__Up	Clus_11	---
395274:FAS	6:20086523-20099505:+	395274	FAS	CDS	XM_015288355.2,NM_001199487.1,XM_015288353.2,XM_015288351.2,XM_015288354.2,XM_015288356.2	(XM_015288355.2) Fas cell surface death receptor	0.69	0.78	3.29	1.77	11	12	50	25	SM24__to__SM48__Up	Clus_11	FAS
374083:DAB1	8:26199586-26572397:-	374083	DAB1	CDS	XM_015290926.2,XM_015290922.2,XM_025152730.1,XM_025152729.1,XM_015290918.2,XM_015290936.2,XM_015290931.2,XM_015290934.2,XM_015290938.2,XM_015290924.2,XM_015290932.2,XM_015290919.2,XM_015290933.2,XM_015290935.2,XM_015290923.2,XM_015290925.2,NM_204238.1	(XM_015290926.2) DAB1, reelin adaptor protein	0.68	0.59	1.74	1	39	33	94	50	SM24__to__SM48__Up	Clus_11	DAB1
101748749:ZNF469	11:18172406-18335134:+	101748749	ZNF469	CDS	XM_004944286.3,XM_004944285.3,XM_025154329.1	(XM_004944286.3) zinc finger protein 469	0.65	0.88	2.24	1.73	111	151	362	260	SM24__to__SM48__Up,SM24__to__SM54__Up	Clus_11	---
771763:ANGPT4	20:9893984-9901649:+	771763	ANGPT4	CDS	XM_001235002.5,XM_025142329.1	(XM_001235002.5) angiopoietin 4	0.63	0.85	4.63	2.06	21	28	143	60	SM0__to__SM48__Up,SM24__to__SM48__Up,SM24__to__SM54__Up	Clus_11	ANGPT4
101752158:LOC101752158	5:115670-118047:-	101752158	LOC101752158	CDS	NM_001318999.1	(NM_001318999.1) uncharacterized LOC101752158(mRNA)	0.63	0.76	3.07	1.34	11	13	49	20	SM24__to__SM48__Up	Clus_11	---
415533:CILP	10:18232791-18243212:-	415533	CILP	CDS	XM_015292252.2,XM_025154129.1,XM_413902.6	(XM_015292252.2) cartilage intermediate layer protein	0.57	0.76	3.64	2.79	26	35	156	110	SM0__to__SM48__Up,SM24__to__SM48__Up,SM24__to__SM54__Up	Clus_11	CILP
769889:APOLD1	1:48189928-48194915:+	769889	APOLD1	CDS	XM_004937676.3	(XM_004937676.3) apolipoprotein L domain containing 1(mRNA)	0.57	0.61	2.58	1.31	16	17	67	32	SM24__to__SM48__Up	Clus_11	APOLD1
100859106:LOC100859106	1:98201392-98204289:+	100859106	LOC100859106	CDS	XM_003640473.3	(XM_003640473.3) envelope glycoprotein gp95-like(mRNA)	0.56	0.49	1.9	0.85	21	26	75	38	SM24__to__SM48__Up	Clus_11	---
417647:CA4	19:8243832-8262044:-	417647	CA4	CDS	XM_415893.6	(XM_415893.6) carbonic anhydrase 4(mRNA)	0.5	0.54	2.66	1.99	13	14	64	45	SM24__to__SM48__Up,SM24__to__SM54__Up	Clus_11	CA4
396314:PRRX2	17:5954163-5971002:+	396314	PRRX2	CDS	XM_015279337.2,NM_001293098.1	(XM_015279337.2) paired related homeobox 2	0.49	0.76	3.75	2.34	15	23	108	63	SM24__to__SM48__Up,SM24__to__SM54__Up	Clus_11	PRRX2
395117:KCNA2	26:1469293-1471568:-	395117	KCNA2	CDS	NM_204463.1	(NM_204463.1) potassium voltage-gated channel subfamily A member 2(mRNA)	0.43	0.99	3.24	0.99	10	23	70	20	SM24__to__SM48__Up,SM48__to__SM54__Down	Clus_11	KCNA2
395092:PDE6B	Z:53573478-53602210:-	395092	PDE6B	CDS	XM_025144637.1,NM_001318440.1	(XM_025144637.1) phosphodiesterase 6B	0.42	0.5	1.33	1.45	24	28	69	63	SM24__to__SM54__Up	Clus_11	PDE6B
422948:ADAM33	4:89567186-89592898:-	422948	ADAM33	CDS	XM_015286042.2,NM_001082418.2	(XM_015286042.2) ADAM metallopeptidase domain 33	0.41	0.66	2.77	1.31	14	22	97	46	SM24__to__SM48__Up	Clus_11	ADAM33
112531814:LOC112531814	2:81509698-81513124:+	112531814	LOC112531814	CDS	XM_025147766.1	(XM_025147766.1) uncharacterized LOC112531814(mRNA)	0.41	0.23	1.28	0.72	33	23	97	48	SM24__to__SM48__Up	Clus_11	---
374200:SOX18	20:9380598-9384135:+	374200	SOX18	CDS	NM_204309.1	(NM_204309.1) SRY-box 18(mRNA)	0.39	0.59	2.54	1.43	6	9	37	19	SM24__to__SM48__Up	Clus_11	SOX18
395798:ACAN	10:13488503-13533614:-	395798	ACAN	CDS	XM_015291977.2,XM_015291978.2,XM_015291979.2,NM_204955.2	(XM_015291977.2) aggrecan	0.39	0.45	2.4	1.25	30	34	171	85	SM0__to__SM48__Up,SM24__to__SM48__Up,SM24__to__SM54__Up	Clus_11	---
107051636:LOC107051636	1:16231358-16235107:+	107051636	LOC107051636	CDS	XM_015275810.2	(XM_015275810.2) uncharacterized LOC107051636(mRNA)	0.37	0.3	1.35	0.62	27	21	97	52	SM24__to__SM48__Up	Clus_11	---
421749:LAMA4	3:65714365-65811034:+	421749	LAMA4	CDS	XM_004940298.3,XM_419780.6	(XM_004940298.3) laminin subunit alpha 4	0.34	0.65	2.73	1.47	23	43	168	85	SM0__to__SM48__Up,SM24__to__SM48__Up,SM24__to__SM54__Up	Clus_11	LAMA4
768950:CD80	1:93674851-93697362:+	768950	CD80	CDS	NM_001079739.1	(NM_001079739.1) CD80 molecule(mRNA)	0.33	0.34	1.26	0.69	14	14	49	25	SM24__to__SM48__Up	Clus_11	---
422685:PRSS12	4:55013311-55055441:+	422685	PRSS12	CDS	XM_015276362.2	(XM_015276362.2) protease, serine 12(mRNA)	0.32	0.58	1.85	0.96	20	35	105	51	SM24__to__SM48__Up	Clus_11	PRSS12
423767:ABCG2	6:18374408-18392256:+	423767	ABCG2	CDS	XM_025151575.1,XM_004942106.2,XM_015288451.2,XM_015288450.2,XM_015288452.2,XM_015288454.2,XM_421638.6,XM_004942108.3,XM_025151576.1,NM_001328490.1	(XM_025151575.1) ATP binding cassette subfamily G member 2 (Junior blood group)	0.27	0.46	2.81	1.48	8	15	75	40	SM24__to__SM48__Up,SM24__to__SM54__Up	Clus_11	ABCG2
420102:ARHGAP45	28:3019600-3031891:+	420102	ARHGAP45	CDS	XM_015299928.2,XM_025144268.1,XM_015299929.2,NM_001030937.1,XM_025144267.1,XM_015299930.2,XM_015299926.2,XM_015299927.2,XM_015299924.2,XM_015299925.2	(XM_015299928.2) Rho GTPase activating protein 45	0.27	0.31	1.22	0.86	14	16	59	39	SM24__to__SM48__Up	Clus_11	---
419856:CD34	26:2726907-2737608:-	419856	CD34	CDS	XM_004934976.3,XM_004934975.3,XM_015299049.2	(XM_004934976.3) CD34 molecule	0.24	0.4	2.75	1.77	7	10	66	39	SM24__to__SM48__Up,SM24__to__SM54__Up	Clus_11	---
100857728:SHE	25:2934698-2940119:-	100857728	SHE	CDS	XM_015298515.2	(XM_015298515.2) Src homology 2 domain containing E(mRNA)	0.22	0.38	2.23	0.63	4	7	38	10	SM24__to__SM48__Up	Clus_11	SHE
416801:MMP17	15:3011048-3054153:-	416801	MMP17	CDS	XM_015275637.2	(XM_015275637.2) matrix metallopeptidase 17(mRNA)	0.18	0.33	1.68	0.65	13	23	111	40	SM0__to__SM48__Up,SM24__to__SM48__Up,SM48__to__SM54__Down	Clus_11	MMP17
422720:TLR3	4:61315978-61324350:+	422720	TLR3	CDS	XM_025149682.1,NM_001011691.3	(XM_025149682.1) toll like receptor 3	0.18	0.32	1.03	0.69	9	12	42	23	SM24__to__SM48__Up	Clus_11	TLR3
107053354:LOC107053354	5:1760029-1776821:-	107053354	LOC107053354	nonCDS	XR_003075244.1,XR_001466516.2	(XR_003075244.1) uncharacterized LOC107053354	0.18	0.29	1.45	0.54	8	15	55	19	SM24__to__SM48__Up	Clus_11	---
107051262:LOC107051262	1:145790380-145794852:+	107051262	LOC107051262	nonCDS	XR_001463048.1	(XR_001463048.1) uncharacterized LOC107051262(lnc_RNA)	0.09	0.21	1.05	0.34	4	9	43	13	SM24__to__SM48__Up	Clus_11	---
419051:SLCO2B1	1:195701820-195741938:+	419051	SLCO2B1	CDS	XM_015281021.2,XM_417242.6	(XM_015281021.2) solute carrier organic anion transporter family member 2B1	0.08	0.24	1.74	0.68	2	6	41	15	SM24__to__SM48__Up	Clus_11	SLCO2B1
395260:FLNC	1:754160-764124:-	395260	FLNC	CDS	NM_204573.1	(NM_204573.1) filamin C(mRNA)	0	0	12.49	4.18	0	0	42	13	SM24__to__SM48__Up	Clus_11	FLNC
395686:TECTA	24:3565774-3587961:-	395686	TECTA	CDS	NM_204873.2,XM_015297959.2	(NM_204873.2) tectorin alpha(mRNA)	344.02	244.6	379.57	461.99	25677	18016	25926	29676	SM24__to__SM54__Up	Clus_10	TECTA
107055390:LOC107055390	32:147474-149336:+	107055390	LOC107055390	CDS	XM_015300220.2	(XM_015300220.2) tristetraprolin-like(mRNA)	309.48	291.57	388.67	440.55	5392	4999	6236	6607	SM24__to__SM54__Up	Clus_10	---
420996:NR4A3	2:89362227-89389677:-	420996	NR4A3	CDS	XM_015282407.2,XM_015282406.2,XM_419081.6,XM_015282405.2	(XM_015282407.2) nuclear receptor subfamily 4 group A member 3	294.68	280.61	562.76	571.42	18092	16966	31508	30004	SM24__to__SM48__Up,SM24__to__SM54__Up	Clus_10	NR4A3
107049603:LOC107049603	32:547718-556902:+	107049603	LOC107049603	CDS	XM_015273318.2,XR_003072106.1,XM_025144513.1	(XM_015273318.2) protein fosB-like	265.8	234.17	549.24	482.98	15848	13784	30030	24834	SM24__to__SM48__Up,SM24__to__SM54__Up	Clus_10	---
422840:HS3ST1	4:78033667-78044779:+	422840	HS3ST1	CDS	XM_420786.6	(XM_420786.6) heparan sulfate-glucosamine 3-sulfotransferase 1(mRNA)	135.83	115.08	174.11	189.87	4202	3508	4956	5069	SM24__to__SM54__Up	Clus_10	HS3ST1
101749060:IRS2	1:139954310-139998484:-	101749060	IRS2	CDS	XM_015277882.2,XM_015277886.2,XM_015277884.2,XM_015277883.2	(XM_015277882.2) insulin receptor substrate 2	134.3	117.72	162.72	217.77	9441	8179	10595	13333	SM24__to__SM54__Up,SM48__to__SM54__Up	Clus_10	IRS2
416208:STC2	13:9946524-9957589:-	416208	STC2	CDS	XM_414534.6	(XM_414534.6) stanniocalcin 2(mRNA)	92.33	61.42	88.6	143.89	2624	1720	2317	3527	SM24__to__SM54__Up,SM48__to__SM54__Up	Clus_10	STC2
107050017:LOC107050017	30:1165755-1167334:-	107050017	LOC107050017	CDS	XM_015273822.2	(XM_015273822.2) transcription factor jun-D-like(mRNA)	89.84	82.29	125.57	138.63	1371	1237	1768	1824	SM24__to__SM54__Up	Clus_10	---
395479:PPARD	26:4087839-4106014:-	395479	PPARD	CDS	XM_015298893.2,XM_025143666.1,XM_025143667.1,XM_025143668.1,XM_025143663.1,XM_015298891.2,NM_204728.1,XM_015298888.2,XM_025143664.1,XM_015298889.2,XM_025143665.1,XM_015298892.2,XM_015298890.2	(XM_015298893.2) peroxisome proliferator activated receptor delta	63.12	47.2	91.93	78.33	2122	1562	2701	2203	SM24__to__SM48__Up,SM24__to__SM54__Up	Clus_10	PPARD
395354:CBX4	18:9601368-9605211:+	395354	CBX4	CDS	NM_204642.1	(NM_204642.1) chromobox 4(mRNA)	46.09	40.86	70.49	68.76	996	870	1400	1281	SM24__to__SM54__Up	Clus_10	CBX4
395326:NFIL3	Z:44356108-44370013:-	395326	NFIL3	CDS	XM_015280234.2,XM_015280235.1,NM_204618.2	(XM_015280234.2) nuclear factor, interleukin 3 regulated	42.09	33.38	55.66	55.27	1379	1125	1744	1678	SM24__to__SM54__Up	Clus_10	NFIL3
422515:FAM13A	4:35091731-35207777:-	422515	FAM13A	CDS	XM_025150260.1,XM_015276615.2,XM_015276609.2,XM_015276614.2,XM_015276613.2,XM_015276608.2,XM_015276611.2,XM_015276607.2,XM_015276612.2,XM_015276610.2	(XM_025150260.1) family with sequence similarity 13 member A	32.52	24.1	44.73	42.13	1754	1308	2272	1982	SM24__to__SM48__Up,SM24__to__SM54__Up	Clus_10	FAM13A
424320:NR4A2	7:36032211-36038503:-	424320	NR4A2	CDS	XM_015290202.2,XM_015290203.2,XM_015290201.2	(XM_015290202.2) nuclear receptor subfamily 4 group A member 2	32.03	23.74	51.13	46.34	1122	820	1668	1427	SM24__to__SM48__Up,SM24__to__SM54__Up	Clus_10	NR4A2
425524:CSPG4	10:3160177-3179096:-	425524	CSPG4	CDS	XM_004943707.3	(XM_004943707.3) chondroitin sulfate proteoglycan 4(mRNA)	19.6	16.28	26.45	27.09	1887	1544	2343	2254	SM24__to__SM54__Up	Clus_10	CSPG4
395600:CNMD	1:167041408-167053144:+	395600	CNMD	CDS	NM_204810.1	(NM_204810.1) chondromodulin(mRNA)	17.43	13.34	21.33	26.04	504	380	568	650	SM24__to__SM54__Up	Clus_10	---
421466:CYP1B1	3:32039524-32045736:-	421466	CYP1B1	CDS	XM_015283751.2	(XM_015283751.2) cytochrome P450 family 1 subfamily B member 1(mRNA)	15.41	15.77	21.97	25.91	851	860	1117	1236	SM24__to__SM54__Up	Clus_10	CYP1B1
771101:HEYL	23:5629456-5636216:-	771101	HEYL	CDS	XM_001234405.5	(XM_001234405.5) hes related family bHLH transcription factor with YRPW motif-like(mRNA)	14.78	11.09	22.16	19.24	443	327	610	496	SM24__to__SM48__Up	Clus_10	HEYL
396257:CA2	2:122766270-122782525:+	396257	CA2	CDS	NM_205317.1	(NM_205317.1) carbonic anhydrase 2(mRNA)	14.44	11.62	23.01	27.22	197	156	290	321	SM24__to__SM54__Up	Clus_10	CA2
424045:MYO1B	7:7986091-8101342:+	424045	MYO1B	CDS	XM_015289478.2,XM_004942574.3,XM_004942573.3,XM_004942576.3,XM_421901.6,XM_004942575.3,XM_004942578.3,XM_025152506.1,XM_004942577.3,XM_004942579.3,XM_015289479.2	(XM_015289478.2) myosin IB	13.26	10.03	15.59	16.64	983	732	1057	1057	SM24__to__SM54__Up	Clus_10	MYO1B
416351:STK32A	13:18677387-18699703:+	416351	STK32A	CDS	XM_015294035.2,NM_001025611.1	(XM_015294035.2) serine/threonine kinase 32A	13.08	11.15	19.74	30.19	335	277	457	657	SM24__to__SM54__Up	Clus_10	STK32A
417998:CHADL	1:49752871-49758232:+	417998	CHADL	CDS	XM_015285143.2,XM_015285150.2,XM_025148538.1,NM_001252276.2	(XM_015285143.2) chondroadherin-like	11.23	11.47	18.49	23.46	551	537	805	861	SM24__to__SM54__Up	Clus_10	CHADL
768821:FGL2	1:12915303-12921313:+	768821	FGL2	CDS	NM_001079486.1	(NM_001079486.1) fibrinogen like 2(mRNA)	6.27	6.66	13.27	14.98	211	222	412	435	SM24__to__SM54__Up	Clus_10	FGL2
424117:PPP1R1C	7:14105926-14147168:-	424117	PPP1R1C	CDS	XM_421970.6,XM_015289551.2	(XM_421970.6) protein phosphatase 1 regulatory inhibitor subunit 1C	5.17	5.44	10.83	11.42	61	63	117	116	SM24__to__SM54__Up	Clus_10	PPP1R1C
428156:FOXS1	20:10061578-10063074:-	428156	FOXS1	CDS	XM_425714.5	(XM_425714.5) forkhead box S1(mRNA)	4.7	2	7.7	7.9	67	28	102	97	SM24__to__SM48__Up,SM24__to__SM54__Up	Clus_10	FOXS1
424504:KIAA1107	8:14630368-14671757:-	424504	KIAA1107	CDS	XM_015290685.2	(XM_015290685.2) KIAA1107(mRNA)	4.17	3.57	7.54	6.49	554	468	920	747	SM24__to__SM48__Up,SM24__to__SM54__Up	Clus_10	KIAA1107
416810:TMEM132B	15:4560242-4746456:-	416810	TMEM132B	CDS	XM_025155604.1,XM_025155606.1,XM_025155607.1,XM_015275628.2,XM_025155605.1	(XM_025155604.1) transmembrane protein 132B	3.85	3.07	7.21	6.72	298	244	530	466	SM24__to__SM48__Up,SM24__to__SM54__Up	Clus_10	TMEM132B
769291:STK32C	6:35838882-35893453:-	769291	STK32C	CDS	XM_015289019.2,XM_015289018.2,XR_003075908.1	(XM_015289019.2) serine/threonine kinase 32C	3.21	2.49	3.74	5.12	144	110	154	199	SM24__to__SM54__Up	Clus_10	STK32C
428712:SPRY3	4:11023816-11034674:+	428712	SPRY3	CDS	XM_015278316.2,XM_015278314.2,XM_015278315.2,NM_001079736.1	(XM_015278316.2) sprouty RTK signaling antagonist 3	3.13	1.47	4.53	3.87	221	104	274	242	SM24__to__SM48__Up,SM24__to__SM54__Up	Clus_10	SPRY3
416291:ADAMTS2	13:14366219-14536808:+	416291	ADAMTS2	CDS	XM_414611.6	(XM_414611.6) ADAM metallopeptidase with thrombospondin type 1 motif 2(mRNA)	3.09	2.35	5.68	5.54	301	225	506	463	SM24__to__SM48__Up,SM24__to__SM54__Up	Clus_10	ADAMTS2
100857420:SYN3	1:53021674-53226639:+	100857420	SYN3	CDS	XM_003640389.4	(XM_003640389.4) synapsin III(mRNA)	2.93	2.27	4.34	4.5	178	136	244	237	SM24__to__SM54__Up	Clus_10	SYN3
771690:UNC119	19:5866547-5879567:-	771690	UNC119	CDS	XM_001234936.4,XM_025142035.1	(XM_001234936.4) unc-119 lipid binding chaperone	2.58	1.53	4.98	3.68	150	92	269	186	SM24__to__SM48__Up,SM24__to__SM54__Up	Clus_10	UNC119
425507:CMKLR1	15:6778166-6783739:-	425507	CMKLR1	CDS	NM_001282407.2	(NM_001282407.2) chemerin chemokine-like receptor 1(mRNA)	2.35	1.99	5.73	4.72	49	41	110	85	SM24__to__SM48__Up,SM24__to__SM54__Up	Clus_10	---
769212:GPR183	1:146021131-146034582:+	769212	GPR183	CDS	XM_001231943.4,XM_015274852.2	(XM_001231943.4) G protein-coupled receptor 183	2.3	2.15	4.89	4.98	105	98	212	201	SM24__to__SM48__Up,SM24__to__SM54__Up	Clus_10	GPR183
428740:GPRIN3	4:35239199-35275446:-	428740	GPRIN3	CDS	XM_015276604.2,XM_015276602.2,XM_015276603.2	(XM_015276604.2) GPRIN family member 3	1.67	1.43	2.5	2.77	169	143	237	242	SM24__to__SM54__Up	Clus_10	---
101751681:LOC101751681	30:1029240-1036432:-	101751681	LOC101751681	CDS	XM_015274044.2	(XM_015274044.2) retinol dehydrogenase 8-like(mRNA)	1.58	1.54	4.53	4.18	25	24	66	57	SM24__to__SM54__Up	Clus_10	---
419857:PLXNA2	26:2754008-3101360:-	419857	PLXNA2	CDS	XM_025143921.1,XM_025143922.1,XM_015299041.2,XM_015299042.2,XM_025143923.1,XM_025143924.1	(XM_025143921.1) plexin A2	1.55	1.29	2.72	2.66	186	150	304	265	SM24__to__SM48__Up,SM24__to__SM54__Up	Clus_10	PLXNA2
396204:NOV	2:136482292-136487584:+	396204	NOV	CDS	NM_205268.1	(NM_205268.1) nephroblastoma overexpressed(mRNA)	1.47	0.77	1.82	4.83	29	15	33	82	SM24__to__SM54__Up,SM48__to__SM54__Up	Clus_10	NOV
424018:PRLH	7:4813185-4814627:-	424018	PRLH	CDS	XM_025152158.1,NM_001082419.1	(XM_025152158.1) prolactin releasing hormone	1.34	0.63	6.87	3.03	4	1	18	9	SM24__to__SM48__Up	Clus_10	---
112530945:LOC112530945	33:4894026-4896694:-	112530945	LOC112530945	CDS	XM_025145646.1	(XM_025145646.1) uncharacterized LOC112530945(mRNA)	1.27	0.11	0.65	1.38	35	35	41	80	SM24__to__SM54__Up	Clus_10	---
107052288:LOC107052288	Z:31137440-31141482:+	107052288	LOC107052288	CDS	XM_015280220.2	(XM_015280220.2) uncharacterized LOC107052288(mRNA)	1	0.48	3.67	1.91	49	25	173	80	SM24__to__SM48__Up,SM24__to__SM54__Up	Clus_10	---
396149:CNTN4	12:18230735-18488408:+	396149	CNTN4	CDS	XM_414435.6,XM_025154515.1,XM_015293181.2	(XM_414435.6) contactin 4	0.93	0.55	1.32	1.49	51	30	67	71	SM24__to__SM54__Up	Clus_10	CNTN4
101751744:SLC35D2	Z:42154307-42175350:-	101751744	SLC35D2	CDS	XM_004951107.3	(XM_004951107.3) solute carrier family 35 member D2(mRNA)	0.84	0.48	1.13	1.32	34	19	42	46	SM24__to__SM54__Up	Clus_10	SLC35D2
417030:SDSL	15:12864255-12866423:-	417030	SDSL	CDS	NM_001198643.1	(NM_001198643.1) serine dehydratase like(mRNA)	0.74	0.83	2.22	2.66	9	10	25	30	SM24__to__SM54__Up	Clus_10	SDSL
423417:RIN3	5:44939817-44996630:+	423417	RIN3	CDS	XM_421327.6,XM_004941878.3,XM_015287751.2	(XM_421327.6) Ras and Rab interactor 3	0.68	0.58	1.24	1.52	28	25	49	57	SM24__to__SM54__Up	Clus_10	RIN3
100857687:P2RY4	4:1223370-1228069:-	100857687	P2RY4	CDS	XM_003641137.3,XM_004940541.3	(XM_003641137.3) pyrimidinergic receptor P2Y4	0.61	0.67	2.03	2.3	12	12	34	36	SM24__to__SM54__Up	Clus_10	---
396066:AANAT	18:4373457-4379048:-	396066	AANAT	CDS	XM_015295119.2,NM_205158.1	(XM_015295119.2) aralkylamine N-acetyltransferase	0.59	0.38	2.25	2.07	9	6	34	30	SM24__to__SM48__Up,SM24__to__SM54__Up	Clus_10	AANAT
424789:SPHKAP	9:9724650-9792489:-	424789	SPHKAP	CDS	XM_015276889.2,XM_015276888.2,XM_015276891.1,XM_015276890.1,XM_015276893.2,XM_015276892.2,NM_001177532.3,XM_015276894.2	(XM_015276889.2) SPHK1 interactor, AKAP domain containing	0.41	0.21	1.05	0.87	34	17	68	55	SM24__to__SM48__Up	Clus_10	SPHKAP
430848:RPP25	10:2843459-2845334:+	430848	RPP25	CDS	XM_025154136.1	(XM_025154136.1) ribonuclease P/MRP subunit p25(mRNA)	0.37	0.16	0.81	1.11	7	3	14	18	SM24__to__SM54__Up	Clus_10	RPP25
112533459:LOC112533459	14:14402521-14403826:-	112533459	LOC112533459	CDS	XM_025155302.1	(XM_025155302.1) uncharacterized LOC112533459(mRNA)	0.33	0.42	0.73	2.52	4	5	8	26	SM24__to__SM54__Up	Clus_10	---
101751145:FAM212A	12:2847443-2849788:+	101751145	FAM212A	CDS	XM_015292847.2	(XM_015292847.2) family with sequence similarity 212 member A(mRNA)	0.32	0.24	1.74	2.04	4	4	20	22	SM24__to__SM54__Up	Clus_10	FAM212A
418826:OLFM4	1:166896762-166920965:-	418826	OLFM4	CDS	NM_001040463.1	(NM_001040463.1) olfactomedin 4(mRNA)	0.14	0.15	1.09	1.67	2	2	14	20	SM24__to__SM54__Up	Clus_10	OLFM4
416544:RPS2	14:6539294-6541960:-	416544	RPS2	CDS	NM_001277164.1	(NM_001277164.1) ribosomal protein S2(mRNA)	1795.72	2271.44	1748.79	1760.66	13541	16805	12161	11419	SM24__to__SM48__Down	Clus_1	RPS2
396512:FOS	5:38430793-38433702:+	396512	FOS	CDS	NM_205508.1	(NM_205508.1) Fos proto-oncogene, AP-1 transcription factor subunit(mRNA)	1707.03	2236.43	973.5	1251.96	39548	51026	20764	25007	SM24__to__SM48__Down,SM24__to__SM54__Down	Clus_1	FOS
373931:EGR1	13:18949952-18952754:+	373931	EGR1	CDS	NM_204136.2	(NM_204136.2) early growth response 1(mRNA)	1015.09	1409.27	1107.3	1285.88	26455	36168	26545	28879	SM24__to__SM48__Down	Clus_1	EGR1
112530550:LOC112530550	Z:58560676-58574341:-	112530550	LOC112530550	CDS	XM_025144860.1,XR_003072241.1,XR_003072242.1,XR_003072239.1,XR_003072240.1	(XM_025144860.1) uncharacterized LOC112530550	512.31	602.02	420	542.2	2305	2703	1743	2072	SM24__to__SM48__Down	Clus_1	---
100502566:TMSB15B	4:1983679-1986198:+	100502566	TMSB15B	CDS	XM_025149446.1,NM_001195785.1	(XM_025149446.1) thymosin beta 15B	343.95	722.71	294.41	387.98	1598	3295	1268	1545	SM24__to__SM48__Down,SM24__to__SM54__Down	Clus_1	---
386585:NR2F2	10:16270603-16276199:+	386585	NR2F2	CDS	NM_204421.1	(NM_204421.1) nuclear receptor subfamily 2 group F member 2(mRNA)	219.49	245.36	173.43	204.08	2549	2806	1855	2044	SM24__to__SM48__Down	Clus_1	NR2F2
373915:SREBF1	14:5307545-5319831:-	373915	SREBF1	CDS	XM_015294109.2,XM_015294108.2,XM_015294106.2,NM_204126.2	(XM_015294109.2) sterol regulatory element binding transcription factor 1	177.95	199.67	149.78	180.41	8448	9366	6521	7371	SM24__to__SM48__Down	Clus_1	SREBF1
426846:LIPG	Z:1060888-1069503:-	426846	LIPG	CDS	XM_424455.6	(XM_424455.6) lipase G, endothelial type(mRNA)	176.34	183.4	121.95	177.12	5412	5548	3446	4687	SM24__to__SM48__Down,SM48__to__SM54__Up	Clus_1	LIPG
419106:GATA3	1:4960731-4988464:+	419106	GATA3	CDS	XM_015293289.2,XM_015293418.2,XM_015293371.2,XM_015293337.2,NM_001008444.1	(XM_015293289.2) GATA binding protein 3	87.45	127.75	82.79	117.04	2251	3190	1947	2418	SM24__to__SM48__Down	Clus_1	GATA3
427491:C2CD4A	10:4875808-4878297:+	427491	C2CD4A	CDS	XM_425063.6	(XM_425063.6) C2 calcium dependent domain containing 4A(mRNA)	74.96	140	78.76	107.67	1704	3138	1652	2111	SM24__to__SM48__Down	Clus_1	---
423469:ANKRD9	5:49842186-49843779:-	423469	ANKRD9	CDS	XM_421377.6	(XM_421377.6) ankyrin repeat domain 9(mRNA)	61.15	63.41	45.44	71.71	805	824	554	813	SM48__to__SM54__Up	Clus_1	ANKRD9
416018:GATA2	12:9596109-9612566:+	416018	GATA2	CDS	NM_001003797.1,XM_015293078.2,XM_015293077.2,XM_015293079.2,XM_015293080.2	(NM_001003797.1) GATA binding protein 2(mRNA)	57.59	103.91	63.16	77.34	2035	3627	2045	2363	SM24__to__SM48__Down	Clus_1	GATA2
419390:LOC419390	21:1417761-1438041:-	419390	LOC419390	CDS	XM_025142499.1,NM_001277881.1	(XM_025142499.1) hairy and enhancer of split 5-like	16.92	39.06	16.86	25.59	223	506	204	288	SM24__to__SM48__Down	Clus_1	---
420744:BMPER	2:47460646-47614127:-	420744	BMPER	CDS	XM_025147233.1,XM_025147232.1,XM_015281550.2,NM_001007080.1,XM_015281551.2	(XM_025147233.1) BMP binding endothelial regulator	16.09	22.32	14.43	24.56	606	775	486	748	SM48__to__SM54__Up	Clus_1	BMPER
427669:HS3ST6	14:6470339-6502235:-	427669	HS3ST6	CDS	XM_025155223.1	(XM_025155223.1) heparan sulfate-glucosamine 3-sulfotransferase 6(mRNA)	15.95	22.67	14.33	16.74	891	1253	740	809	SM24__to__SM48__Down	Clus_1	HS3ST6
396424:PLAU	6:16341341-16349514:-	396424	PLAU	CDS	NM_205443.2	(NM_205443.2) plasminogen activator, urokinase(mRNA)	15.48	26.32	9.66	7.56	385	646	221	162	SM24__to__SM48__Down,SM24__to__SM54__Down	Clus_1	PLAU
769286:SALL4	20:13087625-13101798:+	769286	SALL4	CDS	NM_001080872.1,XM_015296421.2,XM_025142271.1,XM_015296420.2	(NM_001080872.1) spalt like transcription factor 4(mRNA)	7.73	10.18	5.21	6.28	447	579	277	312	SM24__to__SM48__Down,SM24__to__SM54__Down	Clus_1	SALL4
428272:GASTL	26:4941598-4944736:-	428272	GASTL	CDS	XM_425832.5	(XM_425832.5) gastricsin-like(mRNA)	7.67	15.15	6.29	7.43	102	198	77	85	SM24__to__SM48__Down,SM24__to__SM54__Down	Clus_1	---
428896:NGB	5:39344746-39353365:-	428896	NGB	CDS	XM_015287549.2,XM_015287548.2,NM_001031551.1	(XM_015287549.2) neuroglobin	7.01	1.91	0.74	5.38	48	33	10	54	SM48__to__SM54__Up	Clus_1	NGB
427798:FOXK2	18:3464396-3469333:-	427798	FOXK2	CDS	XM_015295264.2	(XM_015295264.2) forkhead box K2(mRNA)	5.54	8.06	3.93	3.55	49	70	32	27	SM24__to__SM54__Down	Clus_1	FOXK2
422992:IFITM5	5:1821594-1823163:+	422992	IFITM5	CDS	NM_001199498.1	(NM_001199498.1) interferon induced transmembrane protein 5(mRNA)	4.78	7.11	2.49	4.22	50	73	24	38	SM24__to__SM48__Down	Clus_1	IFITM5
416695:LOC416695	1:1843248-1848555:-	416695	LOC416695	CDS	XM_414991.3	(XM_414991.3) tubulin alpha-3 chain-like(mRNA)	4.43	8.63	3.07	5.04	32	64	20	35	SM24__to__SM48__Down	Clus_1	---
419392:HES5	21:1435565-1436968:+	419392	HES5	CDS	NM_001012695.1	(NM_001012695.1) hes family bHLH transcription factor 5(mRNA)	3.55	7.81	1.98	5.35	37	80	19	48	SM24__to__SM48__Down,SM48__to__SM54__Up	Clus_1	HES5
422606:HELQ	4:46447365-46463860:-	422606	HELQ	CDS	XM_420565.4,XM_015276474.2,XM_015276475.1	(XM_420565.4) helicase, POLQ-like	3.54	4.03	2.07	2.58	126	148	71	82	SM24__to__SM48__Down	Clus_1	HELQ
420271:RSPO2	2:132074116-132171974:-	420271	RSPO2	CDS	NM_001319024.1	(NM_001319024.1) R-spondin 2(mRNA)	2.75	5.42	1.49	6.17	14	27	7	27	SM48__to__SM54__Up	Clus_1	RSPO2
417510:ALKBH4	19:4300247-4302879:-	417510	ALKBH4	CDS	XM_415758.6	(XM_415758.6) alkB homolog 4, lysine demethylase(mRNA)	2.73	3.12	1.16	2.86	41	46	16	37	SM24__to__SM48__Down	Clus_1	ALKBH4
414841:CYP2C23b	6:18406321-18414396:-	414841	CYP2C23b	CDS	NM_001001757.1	(NM_001001757.1) cytochrome P450, family 2, subfamily C, polypeptide 23b(mRNA)	1.31	1.06	0.1	0.81	29	23	2	16	SM24__to__SM48__Down	Clus_1	---
426639:PPP1R1B	27:7014888-7018696:+	426639	PPP1R1B	CDS	XM_015299543.2,XM_424268.6	(XM_015299543.2) protein phosphatase 1 regulatory inhibitor subunit 1B	1.01	4.02	1.71	0.88	9	35	14	7	SM24__to__SM54__Down	Clus_1	---
112530145:LOC112530145	21:1244283-1246166:+	112530145	LOC112530145	CDS	XM_025142644.1	(XM_025142644.1) dapper homolog 3-like(mRNA)	0.94	2.62	0.89	1.22	16	44	14	18	SM24__to__SM48__Down	Clus_1	---
101751877:LOC101751877	9:22828165-22833584:-	101751877	LOC101751877	CDS	XM_004943543.3	(XM_004943543.3) uncharacterized LOC101751877(mRNA)	0.84	1.43	0.8	0.62	50	84	44	32	SM24__to__SM54__Down	Clus_1	---
100858738:PNMT	27:7039358-7041212:+	100858738	PNMT	CDS	XM_003642811.4	(XM_003642811.4) phenylethanolamine N-methyltransferase(mRNA)	0.68	5.37	0.88	1.73	5	39	6	11	SM24__to__SM48__Down,SM24__to__SM54__Down	Clus_1	PNMT
100858258:S100A1	25:3326959-3329278:+	100858258	S100A1	CDS	XM_003642629.4,NM_001302173.1	(XM_003642629.4) S100 calcium binding protein A1	87561.2	74573	59691.3	70026.1	159239	130530	101425	108256	---	---	S100A1
373951:S100A6	25:3308015-3309267:-	373951	S100A6	CDS	NM_204148.1	(NM_204148.1) S100 calcium binding protein A6(mRNA)	24828	27283.2	22699	23575.6	24257	25301	20913	19466	---	---	S100A6
374193:GAPDH	1:77619440-77623355:+	374193	GAPDH	CDS	NM_204305.1	(NM_204305.1) glyceraldehyde-3-phosphate dehydrogenase(mRNA)	10884.1	8140.59	6838.06	6641.18	128273	94319	74209	67411	---	---	GAPDH
776054:RPS29	5:57737586-57738148:-	776054	RPS29	CDS	NM_001277880.1	(NM_001277880.1) ribosomal protein S29(mRNA)	10337.2	11710.5	10673.7	10281.6	8168	8757	8005	6873	---	---	RPS29
101747587:UBB	19:6732619-6734639:+	101747587	UBB	CDS	NM_001353988.1,XM_004946664.3,XM_025141872.1	(NM_001353988.1) ubiquitin B(mRNA)	7892.96	6458.91	6283.29	6703.83	78020	62687	57155	57005	---	---	UBB
769981:RPL37A	7:23330677-23333301:-	769981	RPL37A	CDS	NM_001079493.2	(NM_001079493.2) ribosomal protein L37a(mRNA)	6955.08	8726.84	8480.48	8481.81	8871	10635	10139	9162	---	---	RPL37A
768772:LOC768772	6:3358410-3361506:+	768772	LOC768772	nonCDS	XR_212473.2	(XR_212473.2) uncharacterized LOC768772(lnc_RNA)	6176.65	3488.46	3032.37	3374.72	13395	7309	6114	6248	---	---	---
396262:RPLP1	2:145698649-145699800:+	396262	RPLP1	CDS	NM_205322.1	(NM_205322.1) ribosomal protein lateral stalk subunit P1(mRNA)	5925.83	8750.06	8233.69	8635.5	11532	16411	14902	14305	---	---	RPLP1
408047:TMSB4X	1:124544420-124546074:+	408047	TMSB4X	CDS	NM_001001315.2	(NM_001001315.2) thymosin beta 4, X-linked(mRNA)	5497.44	6446.06	6426.24	5870.2	27212	31235	29397	24968	---	---	---
373963:EEF1A1	3:81503086-81507673:+	373963	EEF1A1	CDS	NM_001321516.1	(NM_001321516.1) eukaryotic translation elongation factor 1 alpha 1(mRNA)	5356.83	5404.77	5284.56	5074.09	88645	88022	80492	72328	---	---	EEF1A1
396506:S100A10	25:464701-466723:-	396506	S100A10	CDS	XM_025143395.1,NM_205506.2	(XM_025143395.1) S100 calcium binding protein A10	5212.17	4317.95	3337.68	3159.47	4492	3482	2698	2277	---	---	S100A10
807639:COX1	MT:6645-8192:+	807639	COX1	CDS	GeneID807639_COX1	(GeneID807639_COX1) GeneID807639_COX1(Other)	4625.32	4642.69	4590.53	3739.67	68853	68000	62886	47943	---	---	COX1
100857237:MIF	15:8375207-8377043:+	100857237	MIF	CDS	NM_001305091.1	(NM_001305091.1) macrophage migration inhibitory factor (glycosylation-inhibiting factor)(mRNA)	4605.19	3053.04	2747.8	2661.66	18199	11776	10043	9015	---	---	MIF
100857770:RPS26	33:7062638-7064054:-	100857770	RPS26	CDS	XM_015300309.2	(XM_015300309.2) ribosomal protein S26(mRNA)	4513.14	5441.53	4587.44	4915.37	8203	9520	7766	7605	---	---	RPS26
421698:RPS12	3:56858324-56862421:-	421698	RPS12	CDS	NM_001277911.1,XM_015284105.2	(NM_001277911.1) ribosomal protein S12(mRNA)	4492.7	7422.22	7110.45	7303.44	10395	16591	15228	14391	---	---	RPS12
768930:RPS28	28:982804-983351:-	768930	RPS28	CDS	NM_001302177.1	(NM_001302177.1) ribosomal protein S28(mRNA)	4315.99	6760.37	6133.87	6510.05	4272	6350	5714	5439	---	---	RPS28
396320:TECTB	6:27631434-27639564:+	396320	TECTB	CDS	XM_015288596.2,NM_205363.1	(XM_015288596.2) tectorin beta	3949.77	2469.36	2352.48	2802.01	43429	26692	23843	26526	---	---	TECTB
427323:RPS23	Z:63563439-63565258:+	427323	RPS23	CDS	XM_424903.6	(XM_424903.6) ribosomal protein S23(mRNA)	3895.33	5438.73	4826.24	4860.83	9891	13369	11359	10530	---	---	RPS23
395774:GSN	17:8693938-8722214:+	395774	GSN	CDS	XM_015279327.2,XM_025156027.1,XM_015279330.2,XM_015279328.2,XM_025156026.1,XM_015279329.2,XM_025156028.1,NM_204934.1	(XM_015279327.2) gelsolin	3635.87	4600.96	5072.88	6024.97	103185	128369	132275	147258	---	---	GSN
807636:ND1	MT:4050-5024:+	807636	ND1	CDS	GeneID807636_ND1	(GeneID807636_ND1) GeneID807636_ND1(Other)	3567.11	2884.95	2431.43	2236.68	28784	22842	18075	15527	---	---	ND1
396148:RPS6	Z:33736418-33740876:-	396148	RPS6	CDS	NM_205225.2	(NM_205225.2) ribosomal protein S6(mRNA)	3368.09	4628.39	4169.1	4364.98	23259	31343	26566	25925	---	---	RPS6
395492:ALDOC	19:5884418-5888099:-	395492	ALDOC	CDS	NM_001206496.2	(NM_001206496.2) aldolase, fructose-bisphosphate C(mRNA)	3328.67	2028.91	1889.74	1964.88	47475	28458	24812	24129	---	---	ALDOC
776816:ACTC2L	18:9188072-9190970:+	776816	ACTC2L	CDS	XM_015279902.2,NM_001308613.1	(XM_015279902.2) actin, cytoplasmic 2-like	3278.63	3037.26	3466.66	3212.91	65085	59356	63329	54967	---	---	---
396456:PKM	10:2035711-2052967:-	396456	PKM	CDS	XM_015278795.2,XM_025153808.1,NM_205469.1,XM_015278796.2	(XM_015278795.2) pyruvate kinase, muscle	3223.36	2076.31	1798.89	1840.41	79489	50385	40775	39069	---	---	---
100859914:RPL36A	4:2026052-2028052:-	100859914	RPL36A	CDS	XM_003641094.4	(XM_003641094.4) ribosomal protein L36a(mRNA)	3193.53	3930.76	3770.39	3593.1	4108	4839	4541	3926	---	---	RPL36A
420001:RPL23	27:6855157-6857065:-	420001	RPL23	CDS	NM_001321599.1	(NM_001321599.1) ribosomal protein L23(mRNA)	3161.39	4132.24	3781.09	4033.14	7091	8952	7873	7709	---	---	RPL23
396280:RPL27	27:7918646-7920907:+	396280	RPL27	CDS	NM_205337.1	(NM_205337.1) ribosomal protein L27(mRNA)	3157.45	4232.11	4094.81	4085.88	6888	8922	8301	7599	---	---	RPL27
771528:RPL38	18:9097989-9100502:+	771528	RPL38	CDS	NM_001278012.1	(NM_001278012.1) ribosomal protein L38(mRNA)	3087.97	3618.01	3051.43	3103.75	2597	2886	2432	2207	---	---	RPL38
374053:RPS17	10:1791286-1793274:-	374053	RPS17	CDS	NM_204217.1	(NM_204217.1) ribosomal protein S17(mRNA)	2900.84	4169.68	3858.09	4098.14	6508	9049	8038	7841	---	---	---
807644:ND4L	MT:11196-11492:+	807644	ND4L	CDS	GeneID807644_ND4L	(GeneID807644_ND4L) GeneID807644_ND4L(Other)	2802.83	2371.1	1736.18	1726.6	821	653	501	428	---	---	---
395746:OAZ1	28:2082137-2086055:-	395746	OAZ1	CDS	NM_204916.1	(NM_204916.1) ornithine decarboxylase antizyme 1(mRNA)	2770.16	2370.36	2168.85	2036.01	23159	19459	16717	14645	---	---	OAZ1
396526:ACTB	14:4573374-4577516:-	396526	ACTB	CDS	NM_205518.1	(NM_205518.1) actin, beta(mRNA)	2730.17	2683.9	3378.89	3051.22	46353	44865	52799	44634	---	---	ACTB
422526:RPL34	4:37708385-37711694:-	422526	RPL34	CDS	NM_001281500.1,XM_015276204.2,XM_015276205.1	(NM_001281500.1) ribosomal protein L34(mRNA)	2685.65	3885.62	3629.18	3619.93	4289	5949	5399	4905	---	---	---
419904:RPS10	26:4376564-4382088:+	419904	RPS10	CDS	NM_001257297.1	(NM_001257297.1) ribosomal protein S10(mRNA)	2639.8	3250.79	2969.53	3152.79	9331	11215	9724	9550	---	---	RPS10
396233:H3F3B	18:4707392-4709115:+	396233	H3F3B	CDS	NM_205296.1	(NM_205296.1) H3 histone, family 3B(mRNA)	2607.14	2158.45	2057.4	1880.28	24432	19873	17766	15170	---	---	H3F3A,H3F3B
430990:RPS20	2:111204399-111207058:-	430990	RPS20	CDS	XM_428540.6	(XM_428540.6) ribosomal protein S20(mRNA)	2582.44	4073.66	3678.65	3592.58	6247	9541	8255	7407	---	---	RPS20
770722:RPS25	24:5664022-5665740:-	770722	RPS25	CDS	XM_001234051.5	(XM_001234051.5) ribosomal protein S25(mRNA)	2507.13	3085.52	2900.52	2930.62	6598	7887	7078	6590	---	---	RPS25
374133:RPL35	17:9824776-9826100:-	374133	RPL35	CDS	NM_204273.1	(NM_204273.1) ribosomal protein L35(mRNA)	2482.82	3598.03	3271.24	3494.21	4830	6750	5928	5787	---	---	RPL35
396075:S100A11	25:2386958-2388676:+	396075	S100A11	CDS	NM_205166.2	(NM_205166.2) S100 calcium binding protein A11(mRNA)	2457.51	2728.54	2238.5	2337.35	5454	5845	4609	4419	---	---	S100A11
428969:PGAM1	6:23308079-23310457:-	428969	PGAM1	CDS	NM_001031556.2	(NM_001031556.2) phosphoglycerate mutase 1(mRNA)	2422.38	1964.31	1587.21	1658.06	40011	31933	24121	23604	---	---	PGAM1
424584:RPS8	8:21119835-21124229:+	424584	RPS8	CDS	NM_001252126.1	(NM_001252126.1) ribosomal protein S8(mRNA)	2406.21	3339.69	3041.99	3180.41	12489	16960	14579	14166	---	---	RPS8
107054222:SERF2	10:20570656-20571268:-	107054222	SERF2	CDS	XM_015292181.2	(XM_015292181.2) small EDRK-rich factor 2(mRNA)	2390.75	3321.34	3371.27	3606.63	1752	2291	2343	2231	---	---	---
101749142:FAU	33:6627034-6630424:+	101749142	FAU	CDS	XM_025145444.1,XM_025145445.1	(XM_025145444.1) FAU, ubiquitin like and ribosomal protein S30 fusion	2374.41	2945.68	2642.76	2833.31	7021	8470	7241	7155	---	---	---
107050352:LOC107050352	18:11334901-11342818:+	107050352	LOC107050352	CDS	XM_025141694.1	(XM_025141694.1) eukaryotic translation initiation factor 5A-1-like(mRNA)	2347.15	2110.73	1820.99	1965.63	273	242	220	202	---	---	---
100996929:MYL6	33:7016404-7020094:-	100996929	MYL6	CDS	XM_015300305.2,XM_015300304.2	(XM_015300305.2) myosin light chain 6	2331.21	2351.37	2079.34	2131.37	8559	8345	7050	6672	---	---	---
420003:RPL19	27:6926669-6929016:+	420003	RPL19	CDS	NM_001030929.1	(NM_001030929.1) ribosomal protein L19(mRNA)	2314.22	2407.48	2215.72	2137.08	10928	11109	9662	8669	---	---	RPL19
418933:RPL21	1:177653547-177658054:-	418933	RPL21	CDS	XM_417127.6,XM_001233392.4	(XM_417127.6) ribosomal protein L21	2275.97	3095.51	2930.46	2862.36	7465	9903	8940	8071	---	---	RPL21
404269:CG-16	4:49726561-49738198:+	404269	CG-16	CDS	XM_015276160.2,NM_206905.1	(XM_015276160.2) galectin CG-16	2232.33	1421.82	1610.35	1668.89	6824	4238	4514	4290	---	---	---
395833:PGK1	4:12925824-12949330:+	395833	PGK1	CDS	NM_204985.2	(NM_204985.2) phosphoglycerate kinase 1(mRNA)	2201.66	1329.22	1213.01	1194.51	29713	17651	15075	13893	---	---	PGK1
417871:RPS16	1:39832993-39835918:+	417871	RPS16	CDS	XM_416113.6	(XM_416113.6) ribosomal protein S16(mRNA)	2184.64	3283.45	3331.05	3573.83	6530	9539	9217	9131	---	---	RPS16
396448:RPS15	28:3300740-3302010:+	396448	RPS15	CDS	NM_205462.1	(NM_205462.1) ribosomal protein S15(mRNA)	2149.93	2832.14	2575.22	2704.85	3914	4955	4362	4181	---	---	RPS15
374132:RPL39	4:16502048-16504312:+	374132	RPL39	CDS	NM_204272.1	(NM_204272.1) ribosomal protein L39(mRNA)	2148.35	2459.29	2387.71	2528.99	2100	2284	2198	2089	---	---	RPL39
107055140:RPS27	25:2843844-2844785:+	107055140	RPS27	CDS	XM_015298608.2	(XM_015298608.2) ribosomal protein S27(mRNA)	2144.57	2955.07	2651.39	2753.42	3746	4974	4317	4096	---	---	---
396437:TXN	Z:66724107-66729464:-	396437	TXN	CDS	NM_205453.1	(NM_205453.1) thioredoxin(mRNA)	2131.52	2863.89	2542.77	2576.85	8281	10848	9137	8574	---	---	TXN
426845:RPL17	Z:1078186-1081526:+	426845	RPL17	CDS	NM_001282277.1,XM_015277291.2	(NM_001282277.1) ribosomal protein L17(mRNA)	2114.45	2724.52	2422.83	2499.8	8729	10979	9248	8848	---	---	---
807638:ND3	MT:10776-11126:+	807638	ND3	CDS	GeneID807638_ND3	(GeneID807638_ND3) GeneID807638_ND3(Other)	2071.16	1777.48	1431.02	1305.6	1515	1230	996	806	---	---	ND3
427186:RPL37	Z:12918278-12920908:-	427186	RPL37	CDS	NM_001122763.1	(NM_001122763.1) ribosomal protein L37(mRNA)	2058.54	2597.69	2482.71	2360.63	5195	6354	5813	5085	---	---	RPL37
431629:COX7C	Z:61440589-61443095:-	431629	COX7C	CDS	XM_429181.6	(XM_429181.6) cytochrome c oxidase subunit 7C(mRNA)	2048.27	2265.35	1994.71	2017.83	2731	2883	2485	2276	---	---	---
100526758:OST4	3:104459906-104460816:-	100526758	OST4	CDS	NM_001198884.1	(NM_001198884.1) oligosaccharyltransferase complex subunit 4, non-catalytic(mRNA)	2038.95	2811.39	2889.06	3490.41	925	1204	1280	1343	---	---	---
426492:RPLP2	5:15988899-15993595:-	426492	RPLP2	CDS	XM_424134.6	(XM_424134.6) ribosomal protein lateral stalk subunit P2(mRNA)	2015.85	2608.57	2405.05	2379.29	4111	5135	4561	4134	---	---	RPLP2
395958:UBA52	28:3987712-3988725:-	395958	UBA52	CDS	XM_025144246.1,NM_205075.1	(XM_025144246.1) ubiquitin A-52 residue ribosomal protein fusion product 1	2015.09	2393.25	2128.12	2274.78	4376	5027	4297	4204	---	---	---
422477:RPS3A	4:33236272-33239654:+	422477	RPS3A	CDS	NM_001082417.2	(NM_001082417.2) ribosomal protein S3A(mRNA)	2007.01	2646.01	2504.74	2558.55	13962	18068	16085	15313	---	---	---
374134:RPL14	2:41121564-41124715:-	374134	RPL14	CDS	XM_418775.5	(XM_418775.5) ribosomal protein L14(mRNA)	1994.85	2599.17	2479.82	2579.95	6415	8134	7379	7100	---	---	RPL14
396400:RPL26L1	13:9856040-9860391:+	396400	RPL26L1	CDS	XM_025154820.1,NM_001277099.1,NM_001277098.2	(XM_025154820.1) ribosomal protein L26 like 1	1965.08	2577.82	2446.37	2519.42	5421	6901	6250	5931	---	---	RPL26L1
395772:KRT7	33:5216392-5225910:+	395772	KRT7	CDS	NM_204932.1	(NM_204932.1) keratin 7(mRNA)	1954.91	1343.77	1560.14	1509.9	51393	34803	37740	34231	---	---	KRT7
807645:ND2	MT:5241-6279:+	807645	ND2	CDS	GeneID807645_ND2	(GeneID807645_ND2) GeneID807645_ND2(Other)	1925.81	1592.63	1406.15	1208.65	17017	13812	11443	9183	---	---	ND2
417574:RPL23A	19:5949760-5952160:+	417574	RPL23A	CDS	XM_415820.6,XM_025142088.1	(XM_415820.6) ribosomal protein L23a	1884.61	2115.49	1865.3	1960.59	5627	6135	5164	5012	---	---	---
396363:TPT1	1:169085321-169089246:-	396363	TPT1	CDS	NM_205398.1	(NM_205398.1) tumor protein, translationally-controlled 1(mRNA)	1808.16	2265.64	2250.78	2167.78	11211	13765	12870	11557	---	---	TPT1
423726:RPS24	6:14000232-14006196:-	423726	RPS24	CDS	NM_001277344.1,NM_001277343.1,NM_001277342.1,XM_015288213.2,XR_003075554.1	(NM_001277344.1) ribosomal protein S24	1784.65	2327.96	2456.37	2318.69	7681	9631	9510	8309	---	---	RPS24
427675:RPS15A	14:8715662-8720428:-	427675	RPS15A	CDS	XM_004945286.3,XM_003642122.4,XM_001234299.5	(XM_004945286.3) ribosomal protein S15a	1751.79	2382.56	2280.93	2270.98	3480	4541	4194	3819	---	---	RPS15A
428442:RPL15	2:37133701-37138795:+	428442	RPL15	CDS	XM_015281570.2,XM_015281569.2,XM_015281571.2,XM_004939411.1,NM_001305165.1	(XM_015281570.2) ribosomal protein L15	1747.99	2296.57	2172.84	2297.25	8896	11431	10216	10005	---	---	RPL15
427466:CTSV	Z:41420069-41425489:+	427466	CTSV	CDS	NM_001168009.1	(NM_001168009.1) cathepsin V(mRNA)	1744.44	1790.61	2205.78	1891.26	22842	23071	26587	21343	---	---	---
418568:RPL8	1:113370855-113374557:+	418568	RPL8	CDS	NM_001277728.1	(NM_001277728.1) ribosomal protein L8(mRNA)	1698.32	2139.01	2074.35	2124.19	11800	14577	13287	12690	---	---	RPL8
374178:TIMP2	18:9760920-9767871:+	374178	TIMP2	CDS	NM_204298.1	(NM_204298.1) TIMP metallopeptidase inhibitor 2(mRNA)	1695.67	1451.63	1395.38	1371.74	10235	8588	7774	7114	---	---	TIMP2
395849:RPL13	11:18734108-18738362:+	395849	RPL13	CDS	NM_204999.1	(NM_204999.1) ribosomal protein L13(mRNA)	1675.12	2415.21	2326.12	2401.15	8131	11473	10438	10013	---	---	RPL13
396212:MT4L	11:2118758-2120259:-	396212	MT4L	CDS	NM_205275.1	(NM_205275.1) metallothionein 4-like(mRNA)	1646.42	1792.35	2926.98	2393.25	1460	1499	2440	1786	---	---	---
419682:RPL11	23:5714104-5717202:+	419682	RPL11	CDS	NM_001305188.1	(NM_001305188.1) ribosomal protein L11(mRNA)	1623.11	2254.54	2223.78	2111.34	5854	7923	7412	6518	---	---	RPL11
770018:RPL27A	5:9990843-9993915:+	770018	RPL27A	CDS	NM_001277663.1	(NM_001277663.1) ribosomal protein L27a(mRNA)	1578.79	1983.08	1954.81	1951.63	5374	6568	6154	5685	---	---	RPL27A
419049:RPS11	1:197371004-197373890:+	419049	RPS11	CDS	NM_001030833.1	(NM_001030833.1) ribosomal protein S11(mRNA)	1559.74	1984.79	1778.75	1940.15	3353	4121	3549	3552	---	---	RPS11
373936:RPL36	28:770199-772988:+	373936	RPL36	CDS	XM_015299662.2,NM_204140.1	(XM_015299662.2) ribosomal protein L36	1555.36	1934.35	1924.92	1883.19	1868	2148	2098	1892	---	---	---
770363:BSG	28:2772636-2783648:+	770363	BSG	CDS	NM_001198990.2,NM_001198992.1	(NM_001198990.2) basigin (Ok blood group)	1550.54	1481.95	1770.14	1799.36	27627	25758	28938	27499	---	---	BSG
776282:PPIA	22:5210911-5212544:+	776282	PPIA	CDS	NM_001166326.1	(NM_001166326.1) peptidylprolyl isomerase A(mRNA)	1536.51	1519.46	1293.8	1247.88	3683	3532	2885	2554	---	---	PPIA
424910:CLDN1	9:14097863-14108344:+	424910	CLDN1	CDS	NM_001013611.2	(NM_001013611.2) claudin 1(mRNA)	1531.36	1277.44	1225.49	1174.03	41316	33963	30412	27317	---	---	CLDN1
418401:RPL24	1:86469530-86473667:-	418401	RPL24	CDS	NM_001321597.1	(NM_001321597.1) ribosomal protein L24(mRNA)	1517.15	1955.56	1880.44	1877.86	4365	5460	5008	4616	---	---	RPL24
770612:IFITM3	5:1814234-1815550:+	770612	IFITM3	CDS	NM_001350061.1	(NM_001350061.1) interferon-induced transmembrane protein 3(mRNA)	1514.67	1638.01	1828.78	1822.06	7843	8285	8739	8092	---	---	---
417823:RPL18A	1:33723878-33726658:-	417823	RPL18A	CDS	XM_015282735.2	(XM_015282735.2) ribosomal protein L18a(mRNA)	1503.82	1814.48	1734.25	1818.55	5742	6747	6127	5944	---	---	RPL18A
769146:ATP5I	Z:53569023-53570891:+	769146	ATP5I	CDS	NM_001097534.2	(NM_001097534.2) ATP synthase, H+ transporting, mitochondrial Fo complex subunit E(mRNA)	1469.32	1893.31	2028.88	2066.25	1469	1796	1911	1745	---	---	---
395181:RPSA	2:44295260-44300007:-	395181	RPSA	CDS	NM_001007823.1	(NM_001007823.1) ribosomal protein SA(mRNA)	1454.58	1707.11	1416.89	1479.64	13388	15438	12037	11734	---	---	RPSA
395796:RPS27A	3:74821-76716:+	395796	RPS27A	CDS	NM_001287205.1	(NM_001287205.1) ribosomal protein S27a(mRNA)	1442.4	1890.62	1624.07	1613.68	6283	8036	6537	6028	---	---	RPS27A
419228:RPS21	20:7935113-7938522:-	419228	RPS21	CDS	XM_417405.6	(XM_417405.6) ribosomal protein S21(mRNA)	1415.16	1907.04	1797.77	1837.32	1415	1809	1689	1550	---	---	RPS21
415551:RPL4	10:18943500-18948821:-	415551	RPL4	CDS	NM_001007479.1	(NM_001007479.1) ribosomal protein L4(mRNA)	1413.49	1650.48	1548.7	1667.5	18518	21269	18685	18829	---	---	RPL4
373957:RPL6	15:6679237-6682601:-	373957	RPL6	CDS	NM_204152.1	(NM_204152.1) ribosomal protein L6(mRNA)	1392.66	1584.56	1417.83	1423	10933	12212	10257	9614	---	---	RPL6
395269:RPL5	8:14448012-14454323:-	395269	RPL5	CDS	NM_204581.4	(NM_204581.4) ribosomal protein L5(mRNA)	1366.91	1834.9	1633.21	1697.13	10648	14025	11738	11371	---	---	RPL5
396297:ANXA2	10:5521623-5556466:+	396297	ANXA2	CDS	XM_025153800.1,XM_025153799.1,XM_025153802.1,XM_025153801.1,XM_015278763.2,NM_205351.1,XM_025153803.1	(XM_025153800.1) annexin A2	1356.3	1057.63	1030.34	882.99	17759	13603	12405	9899	---	---	ANXA2
107049249:CD63	33:5491163-5494069:-	107049249	CD63	CDS	XM_015272580.2,XM_025145657.1	(XM_015272580.2) CD63 molecule	1350.84	1645.13	1760.5	1916.21	7794	9295	9378	9497	---	---	---
373937:RPL22	21:642819-645472:+	373937	RPL22	CDS	NM_204141.1	(NM_204141.1) ribosomal protein L22(mRNA)	1343.57	1772.26	1593.12	1660.41	2554	3244	2817	2684	---	---	RPL22
425468:RPL9	4:69289312-69295180:+	425468	RPL9	CDS	NM_001257333.2	(NM_001257333.2) ribosomal protein L9(mRNA)	1333.78	1834.93	1676.44	1635.56	7421	9998	8611	7813	---	---	RPL9
424924:RPL35A	9:15278279-15281119:+	424924	RPL35A	CDS	NM_001277457.1,XM_025153370.1	(NM_001277457.1) ribosomal protein L35a(mRNA)	1332.31	1824.04	1532.65	1643.67	4230	5494	4468	4504	---	---	RPL35A
420182:RPL7	2:117723223-117729838:-	420182	RPL7	CDS	NM_001006345.2	(NM_001006345.2) ribosomal protein L7(mRNA)	1310.6	1712.7	1597.16	1617.03	8352	10688	9387	8854	---	---	RPL7
420519:VIM	2:19795145-19802856:-	420519	VIM	CDS	NM_001048076.2	(NM_001048076.2) vimentin(mRNA)	1289.83	1146.13	1375.48	1172.85	26702	23380	26210	20930	---	---	VIM
395835:RPLP0	15:9721891-9724550:+	395835	RPLP0	CDS	NM_204987.2	(NM_204987.2) ribosomal protein lateral stalk subunit P0(mRNA)	1283.15	1525.29	1415.33	1437.4	11751	13721	11942	11323	---	---	RPLP0
417158:RPL7A	17:7165762-7168876:+	417158	RPL7A	CDS	NM_001004379.1	(NM_001004379.1) ribosomal protein L7a(mRNA)	1279.7	1571.01	1486.11	1438.09	8552	10295	9158	8277	---	---	RPL7A
414782:RPS13	5:11952539-11956275:-	414782	RPS13	CDS	NM_001001783.1	(NM_001001783.1) ribosomal protein S13(mRNA)	1277.18	1157.66	1135.91	1040.26	3705	3264	3055	2583	---	---	RPS13
768833:ROMO1	20:1061506-1063498:-	768833	ROMO1	CDS	NM_001198821.1,XM_015296250.2,XM_015296248.2,XM_015296249.2	(NM_001198821.1) reactive oxygen species modulator 1(mRNA)	1266.64	1700.13	1361.98	1650.19	1404	1812	1476	1537	---	---	ROMO1
421959:LAPTM4A	3:101413593-101426398:-	421959	LAPTM4A	CDS	NM_001031092.1	(NM_001031092.1) lysosomal protein transmembrane 4 alpha(mRNA)	1265.12	1285.52	1468.51	1467.79	8676	8636	9283	8651	---	---	LAPTM4A
419069:RPS3	1:196638372-196645387:+	419069	RPS3	CDS	NM_001030836.1	(NM_001030836.1) ribosomal protein S3(mRNA)	1258.84	1740.74	1650.22	1649.65	8023	10878	9719	9035	---	---	RPS3
768660:ATP5E	20:10886062-10887229:+	768660	ATP5E	CDS	XM_001231374.5	(XM_001231374.5) ATP synthase, H+ transporting, mitochondrial F1 complex, epsilon subunit(mRNA)	1250.94	1471.86	1406.29	1435.72	951	1061	1014	922	---	---	---
417255:TUBB4B	17:2241348-2243444:-	417255	TUBB4B	CDS	NM_001080860.2	(NM_001080860.2) tubulin beta 4B class IVb(mRNA)	1246.87	1158.08	1050.81	1171.45	18383	16812	14279	14886	---	---	---
374072:SLC25A6	1:130453455-130456984:+	374072	SLC25A6	CDS	NM_204231.2	(NM_204231.2) solute carrier family 25 member 6(mRNA)	1237.13	985.98	1006.15	1122.51	16782	13158	12569	13109	---	---	SLC25A6
396001:RPS4X	4:1889359-1892696:+	396001	RPS4X	CDS	NM_205108.1	(NM_205108.1) ribosomal protein S4, X-linked(mRNA)	1214.22	1602.65	1545.93	1600.32	7919	10238	9297	8965	---	---	RPS4X
427237:PLIN2	Z:33602922-33617086:-	427237	PLIN2	CDS	XM_015280095.2,XM_015280093.2,XM_025144710.1,XM_015280094.2,XM_025144711.1,NM_001031420.1	(XM_015280095.2) perilipin 2	1212.32	1023.71	1302.83	1291.91	41089	34396	40350	37795	---	---	PLIN2
425416:RPL30	2:127366394-127369730:-	425416	RPL30	CDS	XM_015282954.2,NM_001007967.1	(XM_015282954.2) ribosomal protein L30	1208.56	1555.26	1413.93	1382.3	3506	4393	3807	3434	---	---	RPL30
396128:CSRP2	1:38319984-38327780:-	396128	CSRP2	CDS	XM_025146679.1,XM_015279087.2,NM_205208.1	(XM_025146679.1) cysteine and glycine rich protein 2	1201.8	1919.61	1907.12	1976.23	7441	11637	10895	10519	---	---	CSRP2
418016:RPL3	1:50691590-50697390:+	418016	RPL3	CDS	NM_001006241.1	(NM_001006241.1) ribosomal protein L3(mRNA)	1197.1	1230.81	1214.28	1120.88	14410	14565	13456	11621	---	---	RPL3
374198:APP	1:103922156-104122174:-	374198	APP	CDS	XM_015299094.2,NM_204308.1	(XM_015299094.2) amyloid beta (A4) precursor protein	1193.35	1163.98	1272	1261.27	39334	37796	38525	35850	---	---	APP
417044:RACK1	16:2526354-2529817:-	417044	RACK1	CDS	NM_001004378.2	(NM_001004378.2) receptor for activated C kinase 1(mRNA)	1177.92	1390.9	1309.8	1309.38	11795	13687	12092	11289	---	---	---
421919:RPS7	3:93709131-93716212:+	421919	RPS7	CDS	XM_025149306.1,XM_001234708.4,XM_004940515.2	(XM_025149306.1) ribosomal protein S7	1172.46	1546.73	1432.2	1438.33	5198	6718	5871	5460	---	---	RPS7
424673:JUN	8:26714120-26715827:-	424673	JUN	CDS	NM_001031289.1	(NM_001031289.1) Jun proto-oncogene, AP-1 transcription factor subunit(mRNA)	1168.68	1115.14	987.48	1156.76	19620	18429	15257	16735	---	---	JUN
373997:LDHB	1:67031006-67040698:+	373997	LDHB	CDS	NM_204177.2	(NM_204177.2) lactate dehydrogenase B(mRNA)	1126.01	783.69	730.03	783.31	14353	9832	8573	8603	---	---	LDHB
417544:CHCHD2	19:5052244-5054426:-	417544	CHCHD2	CDS	XM_015295733.2,NM_001006218.1	(XM_015295733.2) coiled-coil-helix-coiled-coil-helix domain containing 2	1125.28	1249.68	1145.69	1215.78	6275	6839	5905	5832	---	---	CHCHD2
100859737:TUBA1A1	33:7123985-7127733:+	100859737	TUBA1A1	CDS	XM_015300317.2	(XM_015300317.2) tubulin alpha-1A chain-like 1(mRNA)	1122.58	826.04	741.52	808.05	25575	18003	14671	15232	---	---	---
416122:RPL32	12:19875959-19877994:-	416122	RPL32	CDS	NM_001252255.1,XM_015293128.2	(NM_001252255.1) ribosomal protein L32(mRNA)	1094.38	1332.48	1191.87	1138.83	5251	6255	5265	4867	---	---	RPL32
421292:EPCAM	3:9260077-9265235:+	421292	EPCAM	CDS	NM_001012564.1	(NM_001012564.1) epithelial cell adhesion molecule(mRNA)	1029.75	1005.83	1152.04	1019.28	14810	14228	15257	12633	---	---	EPCAM
424598:PRDX1	8:21501345-21507655:-	424598	PRDX1	CDS	NM_001271932.1	(NM_001271932.1) peroxiredoxin 1(mRNA)	1029.01	1465.5	1326.48	1330.24	8335	11648	9898	9266	---	---	PRDX1
395916:NME2	18:5064329-5066287:+	395916	NME2	CDS	NM_205047.1	(NM_205047.1) NME/NM23 nucleoside diphosphate kinase 2(mRNA)	1020.77	1111.88	834.32	837.55	4148	4409	3136	2922	---	---	NME2
417264:RPL12	17:1924850-1927248:+	417264	RPL12	CDS	NM_001277679.1,NR_102416.1	(NM_001277679.1) ribosomal protein L12	1001.26	1253.18	1150.71	1128.28	4007	4893	4259	3867	---	---	RPL12
420883:TUBB2B	2:66279383-66281876:+	420883	TUBB2B	CDS	NM_001004400.2	(NM_001004400.2) tubulin beta 2B class IIb(mRNA)	996.19	663.07	642.51	756.38	18189	11671	10617	11702	---	---	TUBB2B
421932:YWHAQ	3:96266558-96293944:-	421932	YWHAQ	CDS	XM_025148781.1,NM_001006415.1	(XM_025148781.1) tyrosine 3-monooxygenase/tryptophan 5-monooxygenase activation protein theta	984.77	1013.76	986.7	959.87	22341	22600	20800	18917	---	---	YWHAQ
101749042:ATP5L	24:4423857-4426971:-	101749042	ATP5L	CDS	XM_015298211.2	(XM_015298211.2) ATP synthase, H+ transporting, mitochondrial Fo complex subunit G(mRNA)	975.25	1195.27	985.41	1066.39	1969	2327	1847	1837	---	---	ATP5L
419184:SDC4	20:5127360-5141905:+	419184	SDC4	CDS	NM_001007869.1	(NM_001007869.1) syndecan 4(mRNA)	965.23	468.68	637.16	570.59	3409	1611	2084	1728	---	---	SDC4
395852:ID2	3:95853939-95855880:+	395852	ID2	CDS	NM_205002.1	(NM_205002.1) inhibitor of DNA binding 2, HLH protein(mRNA)	963.87	873.35	904.54	906.99	10296	9167	8898	8335	---	---	ID2
771947:COX7B	4:12902246-12904721:+	771947	COX7B	CDS	NM_001302146.1	(NM_001302146.1) cytochrome c oxidase subunit 7B(mRNA)	961.13	1085.69	906.37	1044.18	1500	1624	1322	1386	---	---	---
424741:EFHD1	9:1130069-1145060:+	424741	EFHD1	CDS	NM_001031773.1,XM_025153331.1	(NM_001031773.1) EF-hand domain family member D1(mRNA)	956.49	567.55	647.84	723.97	11842	6920	7401	7652	---	---	EFHD1
419244:EEF1A2	20:9001255-9014412:-	419244	EEF1A2	CDS	NM_001032398.3,XM_025142223.1,XM_015296389.2	(NM_001032398.3) eukaryotic translation elongation factor 1 alpha 2(mRNA)	956.19	758.75	747.48	766.97	18250	14204	13088	12515	---	---	EEF1A2
395226:IFRD1	1:27057991-27068584:-	395226	IFRD1	CDS	NM_001001468.1	(NM_001001468.1) interferon related developmental regulator 1(mRNA)	955.01	813.93	888.44	978.99	21395	17954	18316	18902	---	---	IFRD1
770937:UQCR10	15:11319653-11321078:-	770937	UQCR10	CDS	NM_001302149.1	(NM_001302149.1) ubiquinol-cytochrome c reductase, complex III subunit X(mRNA)	936.57	1006.65	789.86	847.8	1607	1659	1259	1236	---	---	UQCR10
419895:RPL10A	26:4130377-4134057:+	419895	RPL10A	CDS	XM_025143783.1,XM_418020.6,XM_015299014.2	(XM_025143783.1) ribosomal protein L10a	933.83	1219.55	1014.62	1035.66	4650	5933	4651	4405	---	---	RPL10A
100857115:GPX1	12:3241647-3242590:-	100857115	GPX1	CDS	NM_001277853.2	(NM_001277853.2) glutathione peroxidase 1(mRNA)	932.05	693.57	734.59	801.89	6321	4612	4593	4680	---	---	GPX1
395442:RHOA	12:3243950-3262304:-	395442	RHOA	CDS	XM_025154419.1,XM_025154420.1,NM_204704.1	(XM_025154419.1) ras homolog family member A	918.54	1048.2	981.71	981.18	15528	17445	15263	14266	---	---	RHOA
395693:ATF4	1:50599342-50602277:-	395693	ATF4	CDS	NM_204880.2	(NM_204880.2) activating transcription factor 4(mRNA)	906.05	628.57	600.76	551.18	12475	8511	7617	6532	---	---	ATF4
396325:EEF2	28:1553588-1561522:+	396325	EEF2	CDS	NM_205368.1	(NM_205368.1) eukaryotic translation elongation factor 2(mRNA)	899.24	884.2	857.34	846.7	30238	29304	26492	24548	---	---	EEF2
374233:FKBP1C	20:9822163-9830132:+	374233	FKBP1C	CDS	XM_015296321.2,NM_204330.1	(XM_015296321.2) FK506 binding protein 1C	890.75	702.73	735.3	855.74	7741	7700	6325	5822	---	---	---
416978:COX6A1	15:9582001-9583269:-	416978	COX6A1	CDS	NM_001277509.1,NM_001277510.1	(NM_001277509.1) cytochrome c oxidase subunit 6A1	879.36	936.44	913.22	999.3	2331	2400	2238	2256	---	---	COX6A1
770887:TMA7	12:11660791-11664438:-	770887	TMA7	nonCDS	XR_001468678.2	(XR_001468678.2) translation machinery associated 7 homolog(transcript)	868.72	1055.45	885.26	893.44	1103	1273	1052	958	---	---	---
770704:POLR2L	5:15871249-15872644:+	770704	POLR2L	CDS	NM_001302172.1	(NM_001302172.1) RNA polymerase II subunit L(mRNA)	867.04	730.82	520.15	556.47	2024	1651	1129	1110	---	---	POLR2L
416275:RPS14	13:13844163-13848938:+	416275	RPS14	CDS	XM_015293785.2,XM_015293784.2,NM_001030619.1	(XM_015293785.2) ribosomal protein S14	866.85	1092.75	1085.28	1124.76	7288	9308	8321	8444	---	---	RPS14
424883:PLSCR1	9:11716002-11734987:-	424883	PLSCR1	CDS	XM_015291618.2,XM_001231236.5,XM_015291619.2	(XM_015291618.2) phospholipid scramblase 1	860.93	574.05	522.31	542.61	11694	7624	6491	6277	---	---	PLSCR1
395731:CNBP	12:5392472-5461858:+	395731	CNBP	CDS	XM_025154421.1,XM_025154423.1,XM_015292958.1,XM_025154424.1,XM_015292961.2,XM_015292960.2,XM_015292957.2,XM_015292959.2,NM_204907.1	(XM_025154421.1) CCHC-type zinc finger nucleic acid binding protein	858.01	702.69	739.56	703.23	13607	10973	10796	9618	---	---	CNBP
374006:SAT1	1:119746943-119749754:-	374006	SAT1	CDS	NM_204186.1	(NM_204186.1) spermidine/spermine N1-acetyltransferase 1(mRNA)	857.28	662.79	641.25	562.79	7392	5614	5101	4177	---	---	SAT1
415448:ITGB1BP3	10:11166911-11169394:-	415448	ITGB1BP3	CDS	NM_001030550.1	(NM_001030550.1) integrin beta 1 binding protein 3(mRNA)	851.73	624.43	499.41	488.64	7666	5520	4142	3787	---	---	---
422145:ITM2A	4:1468932-1477914:-	422145	ITM2A	CDS	NM_001012571.1	(NM_001012571.1) integral membrane protein 2A(mRNA)	851.64	1095.06	1290.29	1332.21	14837	18787	20686	20008	---	---	ITM2A
420243:COX6C	2:128186617-128192313:-	420243	COX6C	CDS	NM_001198657.1	(NM_001198657.1) cytochrome c oxidase subunit 6C(mRNA)	834.95	990.18	968.21	998.56	2200	2524	2369	2251	---	---	---
420037:EIF1	27:7461464-7463276:+	420037	EIF1	CDS	NM_001167735.1,XR_001470360.2	(NM_001167735.1) eukaryotic translation initiation factor 1(mRNA)	828.49	636.52	597.54	638.71	8893	6717	5917	5903	---	---	EIF1
395232:EIF4A2	9:16355101-16361977:+	395232	EIF4A2	CDS	XR_001467994.2,XM_015291368.2,NM_204549.1	(XR_001467994.2) eukaryotic translation initiation factor 4A2	827.54	753.14	937.44	820.61	16035	14373	16731	13699	---	---	EIF4A2
418710:RPL31	1:134671448-134676808:+	418710	RPL31	CDS	NM_001277755.1	(NM_001277755.1) ribosomal protein L31(mRNA)	821.49	1138.53	1091.53	1093.36	6275	8525	7684	7179	---	---	RPL31
395819:PRELID1	13:10914279-10916079:-	395819	PRELID1	CDS	NM_204972.2	(NM_204972.2) PRELI domain containing 1(mRNA)	821.44	781.51	642.76	707.49	5776	5388	4169	4278	---	---	PRELID1
396229:HRAS	5:16242807-16252401:+	396229	HRAS	CDS	NM_205292.1	(NM_205292.1) HRas proto-oncogene, GTPase(mRNA)	814.11	481.8	439.03	487.1	5969	3473	2972	3080	---	---	HRAS
772187:C14orf2	5:50760063-50764551:-	772187	C14orf2	CDS	XM_004936389.3,XM_004936390.3,XM_025150846.1,NM_001302136.1	(XM_004936389.3) chromosome 14 open reading frame 2	790.38	849.41	725.22	745.41	1001	1018	853	790	---	---	---
395629:DDX5	18:6885263-6892742:-	395629	DDX5	CDS	XM_015279871.2,NM_204827.1	(XM_015279871.2) DEAD-box helicase 5	787.05	792.65	1061.09	908.06	22704	22545	28189	22618	---	---	DDX5
418118:NDUFB2	1:56918193-56928941:+	418118	NDUFB2	CDS	NM_001277896.1,XM_025148782.1,XM_015285557.2	(NM_001277896.1) NADH:ubiquinone oxidoreductase subunit B2(mRNA)	786.39	950.79	942.85	1102.95	2357	2350	2270	2180	---	---	NDUFB2
415348:TSPAN3	10:3562072-3587608:+	415348	TSPAN3	CDS	NM_001257258.1,XM_015278874.2,XM_025153827.1	(NM_001257258.1) tetraspanin 3(mRNA)	784.69	810.99	842.16	837.28	12331	12590	12163	11337	---	---	TSPAN3
107049004:EEF1D	2:148866037-148883104:-	107049004	EEF1D	CDS	XM_025148205.1,XM_025148203.1,XM_025148204.1,XM_025148202.1,XM_025148195.1,XM_025148201.1,XM_025148200.1,XM_025148199.1,XM_025148197.1,XM_025148196.1,XM_025148194.1,XM_025148193.1,XM_025148198.1	(XM_025148205.1) eukaryotic translation elongation factor 1 delta	768.81	1153.42	1290.83	1265.61	6646	9135	9655	8790	---	---	EEF1D
395855:CALM2	3:27251680-27263186:-	395855	CALM2	CDS	NM_205005.1	(NM_205005.1) calmodulin 2(mRNA)	756.74	748.97	836.59	753.28	5975	5807	6095	5116	---	---	---
425789:CIRBP	28:3175015-3182017:+	425789	CIRBP	CDS	XM_015299934.2,XM_015299936.2,XM_015299935.2,XM_015299938.2,XM_015299937.2,XM_015299933.2,NM_001031347.1	(XM_015299934.2) cold inducible RNA binding protein	731.55	581.67	735.61	710.36	9920	7652	8688	7415	---	---	CIRBP
416495:ATP5J2	14:4796503-4797562:-	416495	ATP5J2	CDS	NM_001257200.1	(NM_001257200.1) ATP synthase, H+ transporting, mitochondrial Fo complex subunit F2(mRNA)	718.41	786.72	669.73	704.93	1134	1187	983	943	---	---	ATP5J2
395905:EIF4G2	5:9011427-9022665:+	395905	EIF4G2	CDS	NM_001099860.1,NM_001043349.2	(NM_001099860.1) eukaryotic translation initiation factor 4 gamma 2	717.42	622.05	638.1	671.82	32715	28067	26842	26530	---	---	EIF4G2
430997:PABPC1	2:128496930-128511621:-	430997	PABPC1	CDS	NM_001031597.1,XM_025147342.1	(NM_001031597.1) poly(A) binding protein cytoplasmic 1(mRNA)	716.88	745.91	763.44	733.4	21302	21855	20892	18774	---	---	PABPC1
416336:UQCRQ	13:17774714-17775325:+	416336	UQCRQ	CDS	XM_414651.4	(XM_414651.4) ubiquinol-cytochrome c reductase complex III subunit VII(mRNA)	707.12	614.56	562.49	621.29	1252	1047	926	937	---	---	UQCRQ
107052389:LOC107052389	Z:73243662-73249782:-	107052389	LOC107052389	CDS	XM_015280688.2	(XM_015280688.2) small EDRK-rich factor 1-like(mRNA)	679.51	864.55	828.56	692.11	3288	4090	3707	2876	---	---	---
771344:SNRPG	22:4143545-4146591:-	771344	SNRPG	CDS	XR_003071584.1,XR_003071583.1,NM_001302092.1	(XR_003071584.1) small nuclear ribonucleoprotein polypeptide G	678.43	690.87	520.86	640.12	918	892	752	776	---	---	---
415826:COX4I1	11:17610549-17614650:-	415826	COX4I1	CDS	XM_015292558.1,NM_001030577.1	(XM_015292558.1) cytochrome c oxidase subunit 4I1	642.77	651.46	591.63	638.54	3170	3093	2683	2666	---	---	COX4I1
419924:TOMM6	26:4985102-4986031:+	419924	TOMM6	CDS	NM_001302134.1	(NM_001302134.1) translocase of outer mitochondrial membrane 6(mRNA)	630.13	973.15	846.15	961.55	1196	1787	1499	1557	---	---	---
427708:DYL1	15:9563292-9565826:-	427708	DYL1	CDS	NM_001277879.1	(NM_001277879.1) dynein light chain 1 cytoplasmic(mRNA)	625.54	594.66	563.5	605.89	4431	4140	3684	3691	---	---	---
395448:CHURC1	5:572365-574076:-	395448	CHURC1	CDS	NM_204709.1	(NM_204709.1) churchill domain containing 1(mRNA)	621.94	737.11	663.89	647.63	1337	1531	1325	1188	---	---	CHURC1
426803:TOMM5	Z:81753485-81754358:+	426803	TOMM5	CDS	XM_430449.5	(XM_430449.5) translocase of outer mitochondrial membrane 5(mRNA)	616.27	655.65	593.59	652.26	2676	2781	2383	2429	---	---	---
419474:MINOS1	21:4747769-4761628:+	419474	MINOS1	CDS	NM_001277905.1	(NM_001277905.1) mitochondrial inner membrane organizing system 1(mRNA)	615.72	594.45	545.7	527.08	1469	1378	1207	1072	---	---	MINOS1
417924:SLC25A3	1:46695051-46705814:+	417924	SLC25A3	CDS	XM_015284680.2,XM_015284675.2,NM_001006236.1,XM_025148247.1	(XM_015284680.2) solute carrier family 25 member 3	612.49	574.89	502.19	508.28	10639	8812	7500	7270	---	---	SLC25A3
396539:DSTN	3:15647437-15658771:-	396539	DSTN	CDS	NM_205528.1	(NM_205528.1) destrin, actin depolymerizing factor(mRNA)	606.92	614.65	588.08	562.14	11458	11419	10213	9155	---	---	DSTN
770805:SQSTM1	13:14167411-14171820:-	770805	SQSTM1	CDS	XM_004944953.3,XM_003642062.4,XM_004944954.3,XM_001233248.5	(XM_004944953.3) sequestosome 1	603.42	452.11	531.62	523.05	9118	6730	7375	6815	---	---	SQSTM1
426673:ATP5F1B	33:6894660-6897632:+	426673	ATP5F1B	CDS	NM_001031391.2	(NM_001031391.2) ATP synthase, H+ transporting, mitochondrial F1 complex, beta polypeptide(mRNA)	602.11	453.25	436.24	437.61	10199	7563	6809	6391	---	---	---
374150:ID4	2:59731677-59733510:-	374150	ID4	CDS	NM_204282.1	(NM_204282.1) inhibitor of DNA binding 4, HLH protein(mRNA)	600.24	561.66	527.12	633.3	5980	5511	4856	5438	---	---	---
417179:C9ORF58	17:6378639-6390714:+	417179	C9ORF58	CDS	XM_415461.6	(XM_415461.6) allograft inflammatory factor 1-like(mRNA)	594.72	542.68	682.86	738.29	15151	13631	15997	16187	---	---	AIF1L
386575:YBX1	21:6397419-6405423:-	386575	YBX1	CDS	XM_015296811.1,XM_015296809.1,XM_025142477.1,NM_204414.2	(XM_015296811.1) Y-box binding protein 1	593.68	782.1	752.38	772.44	8849	11468	10317	9915	---	---	---
396544:NACA	33:6876332-6886461:+	396544	NACA	CDS	XM_025145282.1,NM_001276303.3	(XM_025145282.1) nascent polypeptide-associated complex alpha subunit	593.08	652.89	603.44	617.79	4097	4337	3830	3592	---	---	---
374029:CLDN3	19:855484-857198:-	374029	CLDN3	CDS	NM_204202.1	(NM_204202.1) claudin 3(mRNA)	588.7	705.65	697.02	690.53	9938	11721	10838	10040	---	---	CLDN3
396203:NPM1	13:4020680-4031793:-	396203	NPM1	CDS	NM_205267.1	(NM_205267.1) nucleophosmin(mRNA)	584.76	651.6	549.53	563.93	5736	6264	4958	4752	---	---	NPM1
373905:BASP1	2:75358255-75406457:-	373905	BASP1	CDS	XM_025146989.1,XM_025146990.1,XM_025146988.1,NM_204116.3	(XM_025146989.1) brain abundant membrane attached signal protein 1	581.48	569.59	520.24	552.02	7099	6846	5833	5703	---	---	---
395133:SGK1	3:56205660-56278752:+	395133	SGK1	CDS	XM_025148494.1,XM_015284007.2,XM_015284008.2,NM_204476.1	(XM_025148494.1) serum/glucocorticoid regulated kinase 1	580.3	397.64	486.91	467.99	14845	9942	11326	10193	---	---	SGK1
396295:BTG1	1:44429366-44431896:-	396295	BTG1	CDS	NM_205350.1	(NM_205350.1) BTG anti-proliferation factor 1(mRNA)	576.32	745.98	810.93	799.15	8500	10830	11007	10154	---	---	BTG1
770103:TPM3	25:2866146-2882183:-	770103	TPM3	CDS	XM_015298571.1,XM_015298570.1,XM_015298565.1,XM_015298576.1,XM_015298568.1,XM_015298569.2,NM_001352040.1,NM_001245927.2,NM_001352039.1,XM_015298578.1,XM_015298585.1,NM_001352043.1,NM_001352041.1,NM_001352042.1,XM_015298577.1,XM_015298582.1	(XM_015298571.1) tropomyosin 3	567.64	663.21	590.45	607.14	7073	8123	7024	6480	---	---	---
429084:F3	8:13932222-13938626:+	429084	F3	CDS	XM_426640.4	(XM_426640.4) coagulation factor III, tissue factor(mRNA)	566.55	529.65	780.92	661.53	10673	9822	13550	10740	---	---	F3
420595:TSPAN13	2:28543307-28560140:+	420595	TSPAN13	CDS	NM_001199612.1,XM_015281410.2	(NM_001199612.1) tetraspanin 13(mRNA)	561.48	450.26	435.6	427.07	9966	7867	7114	6539	---	---	TSPAN13
427887:H3F3C	3:17241261-17247263:-	427887	H3F3C	CDS	XM_015283737.2,NM_001031482.2	(XM_015283737.2) H3 histone, family 3C	559.79	795.77	828.9	740.75	4698	6565	6418	5351	---	---	H3F3C
770209:C5H11ORF96	5:21907061-21908044:+	770209	C5H11ORF96	CDS	NM_001145042.2	(NM_001145042.2) chromosome 5 open reading frame, human C11orf96(mRNA)	555.66	394.72	567.17	485.45	4547	3172	4280	3414	---	---	C11orf96
428767:ANXA5	4:53964699-53995132:+	428767	ANXA5	CDS	XM_025149751.1,XM_015276317.2,XM_015276316.2,NM_001031538.1	(XM_025149751.1) annexin A5	554.61	695.83	634.48	554.8	8587	10556	8983	7365	---	---	ANXA5
422634:CCNI	4:49630159-49655418:+	422634	CCNI	CDS	XM_015276438.2,XM_420590.6	(XM_015276438.2) cyclin I	550.6	546.43	622.63	594.09	15494	15143	16092	14407	---	---	CCNI
419245:PPDPF	20:9020800-9023107:-	419245	PPDPF	CDS	NM_001197037.1	(NM_001197037.1) pancreatic progenitor cell differentiation and proliferation factor(mRNA)	541.48	676.9	561.74	593.42	2734	3346	2622	2570	---	---	PPDPF
771939:UQCRH	8:21951357-21952831:+	771939	UQCRH	CDS	NM_001277673.1	(NM_001277673.1) ubiquinol-cytochrome c reductase hinge protein(mRNA)	538.22	647.78	544.54	570.23	1669	1948	1563	1509	---	---	UQCRH
428365:HEY1	2:120663649-120667009:-	428365	HEY1	CDS	XM_025148013.1,XM_015282862.2	(XM_025148013.1) hes related family bHLH transcription factor with YRPW motif 1	532.3	453.21	530.45	585.34	13330	11194	12220	12630	---	---	HEY1
417954:HIST1H101	1:48151569-48152228:+	417954	HIST1H101	CDS	NM_001040642.1	(NM_001040642.1) histone cluster 1, H1.01(mRNA)	531.69	490.15	385.02	332.52	2307	2073	1544	1238	---	---	---
419727:APLP2	24:1470295-1511520:-	419727	APLP2	CDS	NM_001006317.2	(NM_001006317.2) amyloid beta precursor like protein 2(mRNA)	529.9	669.03	809.13	801.19	22022	27417	30935	28721	---	---	APLP2
395654:HBEGF	13:2174226-2180336:-	395654	HBEGF	CDS	NM_204849.1	(NM_204849.1) heparin binding EGF like growth factor(mRNA)	529.34	333.17	547.27	434.29	3270	2018	3127	2306	---	---	HBEGF
100857945:ATPIF1	23:1655721-1656518:+	100857945	ATPIF1	CDS	XM_015297582.1	(XM_015297582.1) ATPase inhibitory factor 1(mRNA)	528.07	634.1	541.14	538.92	2097	2455	1986	1835	---	---	---
417554:YWHAE	19:5331007-5350911:+	417554	YWHAE	CDS	NM_001006219.1,XM_015295739.2	(NM_001006219.1) tyrosine 3-monooxygenase/tryptophan 5-monooxygenase activation protein epsilon(mRNA)	519.12	466.58	438.99	462.17	7172	6317	5607	5488	---	---	YWHAE
395723:EEF1B2	7:12572002-12576240:-	395723	EEF1B2	CDS	NM_204901.2	(NM_204901.2) eukaryotic translation elongation factor 1 beta 2(mRNA)	518.16	556.18	568.34	544.64	6828	7209	6898	6184	---	---	EEF1B2
396523:CALM1	5:44062749-44073491:+	396523	CALM1	CDS	NM_001110364.1,XM_025150616.1	(NM_001110364.1) calmodulin 1(mRNA)	517.02	401.42	432.47	423.84	21833	16703	16783	15441	---	---	CALM1,CALM2,CALM3
423353:NPC2	5:38136527-38138707:+	423353	NPC2	CDS	NM_001031203.1	(NM_001031203.1) Niemann-Pick disease, type C2(mRNA)	505.43	575.53	744.44	716.45	5624	6296	7635	6871	---	---	NPC2
395486:POLR2F	1:51067329-51070898:-	395486	POLR2F	CDS	NM_204734.1	(NM_204734.1) RNA polymerase II subunit F(mRNA)	504.82	440.5	445.45	471.79	1226	1038	1005	980	---	---	POLR2F
425454:IGSF9	25:3867928-3886157:+	425454	IGSF9	CDS	XM_025143647.1,XM_015298675.2,XM_025143648.1	(XM_025143647.1) immunoglobulin superfamily member 9	504.12	527.16	668.06	617.25	6820	6821	7719	6682	---	---	IGSF9
107050492:GST2L	26:1268908-1271732:+	107050492	GST2L	CDS	XM_025143931.1	(XM_025143931.1) glutathione S-transferase 2-like(mRNA)	503.9	632.35	611.44	659.75	3570	4395	3990	4017	---	---	---
396190:UBC	15:4807593-4809113:+	396190	UBC	CDS	NM_001293174.1	(NM_001293174.1) ubiquitin C(mRNA)	503.86	556.87	546.33	546.82	4647	5041	4645	4336	---	---	---
415419:MAPK6	10:9369535-9438474:-	415419	MAPK6	CDS	XM_025153832.1,XM_015291906.2,XM_015291908.2,XM_025153831.1,XM_015291907.2,XM_015291905.2,XM_015291910.2,XM_015291911.2,XM_015291909.2,XM_015291913.2,NM_001030549.1,XM_015291914.2	(XM_025153832.1) mitogen-activated protein kinase 6	503.39	465.82	519.98	513.25	22523	20705	20867	19005	---	---	MAPK6
395498:VDAC2	6:15691873-15702659:-	395498	VDAC2	CDS	XM_015288192.2,NM_204741.1	(XM_015288192.2) voltage dependent anion channel 2	502.95	422.41	409.3	399.22	5864	4826	4309	3990	---	---	VDAC2
396447:PPIB	10:1762529-1763819:+	396447	PPIB	CDS	NM_205461.1	(NM_205461.1) peptidylprolyl isomerase B (cyclophilin B)(mRNA)	499.21	642.97	737.12	810.81	3272	4132	4456	4568	---	---	PPIB
396530:ATP1A1	1:81030193-81054213:-	396530	ATP1A1	CDS	NM_205521.1	(NM_205521.1) ATPase Na+/K+ transporting subunit alpha 1(mRNA)	494.35	419.38	640.81	554.51	18975	15864	22612	18352	---	---	ATP1A1
107053353:LOC107053353	5:1819414-1821290:+	107053353	LOC107053353	CDS	NM_001350058.1	(NM_001350058.1) dispanin subfamily A member 2b-like(mRNA)	493.6	544.04	615.74	654.6	3969	4303	4577	4540	---	---	---
776639:SEC61G	2:52114886-52118653:+	776639	SEC61G	CDS	XM_015281597.2,NM_001302188.1,XM_001236151.5	(XM_015281597.2) Sec61 translocon gamma subunit	492.35	481.05	376.11	402.65	389	356	282	266	---	---	SEC61G
416684:CEP41	1:1606086-1614429:-	416684	CEP41	CDS	NM_001199393.1,XM_015283402.2,XM_015283356.2	(NM_001199393.1) centrosomal protein 41(mRNA)	484.91	295.11	291.47	292.25	6899	4170	3846	3606	---	---	CEP41
770135:UQCR11	28:2523156-2525059:+	770135	UQCR11	CDS	NM_001190802.1	(NM_001190802.1) ubiquinol-cytochrome c reductase, complex III subunit XI(mRNA)	483.84	493.88	471.17	523.93	965	949	874	891	---	---	---
417286:EDF1	17:913889-917066:+	417286	EDF1	CDS	NM_001006203.1	(NM_001006203.1) endothelial differentiation related factor 1(mRNA)	478.89	515.98	512.43	491.21	4021	4243	3966	3543	---	---	EDF1
418567:DDX3X	1:113327064-113344500:-	418567	DDX3X	CDS	XM_015301535.2,NM_001030800.1	(XM_015301535.2) DEAD-box helicase 3, X-linked	478.54	392.72	611.17	544.72	23977	19416	28163	23552	---	---	DDX3X
416672:NMRAL1	14:13144055-13148979:-	416672	NMRAL1	CDS	NM_001030645.1	(NM_001030645.1) NmrA like redox sensor 1(mRNA)	477.96	325.72	306.94	330.51	11302	7594	6698	6747	---	---	NMRAL1
396254:TUBB	16:2738330-2745467:-	396254	TUBB	CDS	NM_205315.1	(NM_205315.1) tubulin beta class I(mRNA)	477.71	401.75	360.72	396.15	13748	11386	9537	9821	---	---	TUBB
396201:NCL	9:15430541-15437975:-	396201	NCL	CDS	NM_205265.1	(NM_205265.1) nucleolin(mRNA)	476.86	329.98	277.19	267.83	12884	8785	6889	6237	---	---	---
395602:PSAP	6:12653094-12673291:-	395602	PSAP	CDS	XM_015288193.2,NM_204811.2,XM_015288195.2,XM_015288194.2	(XM_015288193.2) prosaposin	466.37	619.11	888.66	853.22	18894	24692	33013	29722	---	---	PSAP
423479:EIF5	5:50410108-50417419:+	423479	EIF5	CDS	XM_015287478.2,NM_001006488.1,XM_015287479.2	(XM_015287478.2) eukaryotic translation initiation factor 5	461.7	327.74	349.25	311.59	9446	6594	6575	5494	---	---	EIF5
419180:DBNDD2	20:5101995-5108502:-	419180	DBNDD2	CDS	XM_015296738.2,XM_417359.6,XM_015296739.1	(XM_015296738.2) dysbindin domain containing 2	460.71	354.71	347.57	398.92	3911	2959	2716	2914	---	---	DBNDD2
100857796:HEXIM1	27:3756314-3757621:+	100857796	HEXIM1	CDS	XM_003642783.3	(XM_003642783.3) hexamethylene bisacetamide inducible 1(mRNA)	458.11	330.58	294.15	324.19	5509	3913	3265	3365	---	---	HEXIM1
420398:ARF1	2:2449665-2461652:-	420398	ARF1	CDS	NM_001006352.1	(NM_001006352.1) ADP ribosylation factor 1(mRNA)	457.84	485.56	457.94	450.9	9749	10193	8977	8270	---	---	ARF1
107057622:UBL5	30:1057896-1059910:-	107057622	UBL5	CDS	XM_015302702.2	(XM_015302702.2) ubiquitin like 5(mRNA)	457.47	572.84	522.87	586.49	1525	1860	1616	1677	---	---	---
396130:SLC2A1	21:6460789-6475322:-	396130	SLC2A1	CDS	NM_205209.1	(NM_205209.1) solute carrier family 2 member 1(mRNA)	457.24	310.19	396.17	437.2	15810	10581	12611	13042	---	---	SLC2A1
107050898:NDUFB7	30:901077-904894:-	107050898	NDUFB7	CDS	XM_015274582.2	(XM_015274582.2) NADH:ubiquinone oxidoreductase subunit B7(mRNA)	452.33	537.91	441.47	470.77	1344	1555	1219	1197	---	---	---
395343:DAD1	27:2276011-2278773:+	395343	DAD1	CDS	NM_001007473.1	(NM_001007473.1) defender against cell death 1(mRNA)	452.27	559.26	525.9	611.37	1615	1943	1740	1873	---	---	DAD1
395969:ITM2B	1:170036141-170062172:+	395969	ITM2B	CDS	NM_205085.2,XM_015275287.2	(NM_205085.2) integral membrane protein 2B(mRNA)	452.27	465.92	540.73	580.11	6875	6975	7570	7608	---	---	ITM2B
425619:YWHAZ	2:128539043-128564915:-	425619	YWHAZ	CDS	XM_025147313.1,NM_001031343.1	(XM_025147313.1) tyrosine 3-monooxygenase/tryptophan 5-monooxygenase activation protein zeta	451.23	463.88	470.34	447.65	8123	8230	7801	6950	---	---	YWHAZ
420627:HNRNPA2B1	2:32180024-32194955:-	420627	HNRNPA2B1	CDS	XR_003073561.1,XR_003073559.1,XR_003073562.1,XM_015281462.2,XM_015281458.2,XR_003073560.1,XM_025147199.1,XM_015281456.2,XR_003073558.1,XR_003073557.1,XR_003073556.1,XM_025147203.1,XM_025147202.1,XM_025147198.1,XM_025147201.1,XM_025147200.1,NM_001030985.1	(XR_003073561.1) heterogeneous nuclear ribonucleoprotein A2/B1	449.03	404.05	414.52	433.05	9246	7951	7779	7353	---	---	HNRNPA2B1
395938:SOD1	1:105995337-105999776:+	395938	SOD1	CDS	NM_205064.1	(NM_205064.1) superoxide dismutase 1, soluble(mRNA)	448.3	289.9	282.24	304.61	1969	1241	1147	1147	---	---	SOD1
101749360:SVBP	21:6529312-6530294:+	101749360	SVBP	CDS	XM_015297240.2	(XM_015297240.2) small vasohibin binding protein(mRNA)	445.04	600.42	572.63	645.44	3169	4197	3763	3952	---	---	---
418477:ATP5J	1:103856696-103860634:-	418477	ATP5J	CDS	XM_004938370.3,XM_001231638.4	(XM_004938370.3) ATP synthase, H+ transporting, mitochondrial Fo complex subunit F6	442.93	451.26	428.29	443.88	1227	1195	1068	1050	---	---	ATP5J
395964:CTNNB1	2:43386047-43407736:+	395964	CTNNB1	CDS	XM_015281298.2,XM_015281299.1,NM_205081.1	(XM_015281298.2) catenin beta 1	442.01	424.86	488.47	503.03	15446	14667	15715	15166	---	---	CTNNB1
107049545:LOC107049545	22:4031430-4032356:-	107049545	LOC107049545	CDS	XM_015273265.2	(XM_015273265.2) cytochrome c oxidase subunit 5B, mitochondrial(mRNA)	441.59	431.63	407.24	461.56	1685	1611	1440	1511	---	---	---
423105:CD151	5:15884243-15915623:-	423105	CD151	CDS	NM_001006472.1	(NM_001006472.1) CD151 molecule (Raph blood group)(mRNA)	440.57	552.63	586.06	609.56	15306	18928	18717	18259	---	---	CD151
419992:ATP5G1	27:6115565-6117875:-	419992	ATP5G1	CDS	XM_001233602.5,XM_418114.6	(XM_001233602.5) ATP synthase, H+ transporting, mitochondrial Fo complex subunit C1 (subunit 9)	439.88	415.78	392.7	378.31	1746	1612	1439	1287	---	---	ATP5G1
374206:SAP18	1:179947434-179949736:-	374206	SAP18	CDS	NM_204312.1	(NM_204312.1) Sin3A associated protein 18(mRNA)	439.18	488.08	484.1	528.08	1583	1713	1612	1630	---	---	SAP18
420997:SEC61B	2:89693063-89697291:-	420997	SEC61B	CDS	NM_001302159.1	(NM_001302159.1) Sec61 translocon beta subunit(mRNA)	436.89	483.51	456.36	502.51	1497	1617	1450	1473	---	---	SEC61B
770635:COPS9	9:5393234-5396093:+	770635	COPS9	CDS	NR_102421.1,NR_102420.1,NM_001277705.1	(NR_102421.1) COP9 signalosome subunit 9	435.83	434.77	425.96	446.09	1019	985	934	902	---	---	---
395734:RHOB	3:101681373-101683700:+	395734	RHOB	CDS	NM_204909.1	(NM_204909.1) ras homolog family member B(mRNA)	430.75	276.93	333.12	309.77	10410	6590	7419	6455	---	---	RHOB
807640:ND6	MT:16184-16705:-	807640	ND6	CDS	GeneID807640_ND6	(GeneID807640_ND6) GeneID807640_ND6(Other)	424.29	468.25	508.47	374.17	1140	1225	1272	864	---	---	---
100858296:RPL22L1	9:19878954-19880948:+	100858296	RPL22L1	CDS	NM_001277717.1	(NM_001277717.1) ribosomal protein L22 like 1(mRNA)	423.58	229.61	281.63	244.4	1099	578	678	543	---	---	---
395424:HINT1Z	Z:44911216-44915212:+	395424	HINT1Z	CDS	NM_204689.1	(NM_204689.1) histidine triad nucleotide binding protein 1-Z(mRNA)	420.79	345.6	281.31	317.03	1386	1111	861	893	---	---	---
100859104:CALR	30:422192-425005:-	100859104	CALR	CDS	XM_025145796.1	(XM_025145796.1) calreticulin(mRNA)	420.74	468.84	582.38	585.49	5529	6067	7053	6636	---	---	---
418508:ATP5O	1:106924124-106927541:-	418508	ATP5O	CDS	XM_416717.6	(XM_416717.6) ATP synthase, H+ transporting, mitochondrial F1 complex, O subunit(mRNA)	410.33	441.16	409.03	418.03	2585	2730	2381	2270	---	---	ATP5O
425202:TIMM10	5:17262339-17262897:+	425202	TIMM10	CDS	NM_001302201.1	(NM_001302201.1) translocase of inner mitochondrial membrane 10(mRNA)	408.58	334.18	231.41	288.99	403	315	215	241	---	---	TIMM10
395281:ID3	23:2367634-2368910:-	395281	ID3	CDS	NM_204589.1	(NM_204589.1) inhibitor of DNA binding 3, HLH protein(mRNA)	408.4	401.76	394.52	472.15	2991	2892	2669	2977	---	---	ID3
422134:PIN4	4:1675562-1676275:-	422134	PIN4	CDS	XM_420136.6	(XM_420136.6) peptidylprolyl cis/trans isomerase, NIMA-interacting 4(mRNA)	407.9	461.76	437.77	502.55	765	834	765	803	---	---	PIN4
107050924:TMBIM6	33:3337641-3342997:+	107050924	TMBIM6	CDS	XM_025145467.1,XM_025145468.1	(XM_025145467.1) transmembrane BAX inhibitor motif containing 6	407.74	437.27	451.07	479.77	4874	5136	4963	4942	---	---	---
424073:BZW1	7:11284764-11294541:+	424073	BZW1	CDS	NM_001006516.1,XM_025152181.1	(NM_001006516.1) basic leucine zipper and W2 domains 1(mRNA)	406.87	358.36	318.58	354.66	6603	5713	4749	4986	---	---	BZW1
395383:SLC16A3	18:4867204-4876040:-	395383	SLC16A3	CDS	NM_204663.1	(NM_204663.1) solute carrier family 16 member 3(mRNA)	405.46	210.7	268.45	269.26	9318	4773	5683	5338	---	---	SLC16A3
422601:HNRNPDL	4:46402175-46406519:+	422601	HNRNPDL	CDS	XM_015276267.2,XR_001463474.2,XR_001463473.2,NM_001031142.1	(XM_015276267.2) heterogeneous nuclear ribonucleoprotein D like	405.16	267.35	271.49	293.11	5589	3728	3518	3355	---	---	HNRNPDL
395157:HNRNPH2	13:14281474-14298029:+	395157	HNRNPH2	CDS	XM_015293723.2,XM_015293726.2,XM_025154790.1,XM_015293728.2,XM_025154796.1,XM_025154784.1,XM_025154792.1,XM_025154789.1,XM_025154793.1,XM_025154787.1,XM_025154791.1,XM_025154794.1,XM_015293722.2,XM_025154783.1,XM_025154785.1,XM_025154788.1,XM_015293730.2,NM_204496.1,XM_025154795.1,XM_015293725.2,XM_025154797.1,XM_025154786.1	(XM_015293723.2) heterogeneous nuclear ribonucleoprotein H2	404.16	309.54	370.26	321.09	10423	7849	8776	7121	---	---	---
431037:RTN3	33:6413374-6421979:+	431037	RTN3	CDS	XM_015273357.2,XM_025145605.1	(XM_015273357.2) RTN3w	402.13	359.89	336.82	392.48	2359	2061	1833	1980	---	---	---
422115:ATP5H	18:10624366-10627074:-	422115	ATP5H	CDS	XM_001232598.4,XM_001232613.3	(XM_001232598.4) ATP synthase, H+ transporting, mitochondrial Fo complex subunit D	400.72	433.3	376.91	418.67	1544	1618	1340	1380	---	---	ATP5H
417864:NAP1L1	1:38027571-38055883:-	417864	NAP1L1	CDS	XM_004937577.2,XM_004937580.2,XM_416106.5,XM_025154390.1,XM_015283141.2	(XM_004937577.2) nucleosome assembly protein 1 like 1	400.11	313.15	354.82	354.46	7920	6127	6483	6079	---	---	NAP1L1
374159:ATP5A1Z	Z:2151344-2159326:+	374159	ATP5A1Z	CDS	NM_204286.2	(NM_204286.2) ATP synthase, H+ transporting, mitochondrial F1 complex, alpha subunit 1, cardiac muscle(mRNA)	398.49	322.03	333.6	327.24	7616	6067	5871	5396	---	---	---
429986:PSMB4	25:383944-386233:-	429986	PSMB4	CDS	XM_427542.6	(XM_427542.6) proteasome subunit beta 4(mRNA)	396.6	427.27	407.95	450.53	2870	3033	2720	2800	---	---	PSMB4
423362:TMED10	5:38398130-38412344:-	423362	TMED10	CDS	NM_001006482.1	(NM_001006482.1) transmembrane p24 trafficking protein 10(mRNA)	393.01	488.03	545.75	537.23	8625	10538	11017	10158	---	---	TMED10
396284:MYL12A	2:100882700-100889877:-	396284	MYL12A	CDS	NM_205341.3,XM_015282584.2	(NM_205341.3) myosin, light chain 12A, regulatory, non-sarcomeric(mRNA)	390.54	467.13	550.73	503.8	3112	3653	4036	3439	---	---	MYL12B
374091:P4HB	18:9917130-9925485:-	374091	P4HB	CDS	NM_001198710.2	(NM_001198710.2) prolyl 4-hydroxylase subunit beta(mRNA)	388.98	441.1	614.98	542.13	10491	11738	15265	12613	---	---	P4HB
770764:MARCKSL1	23:5269045-5270798:+	770764	MARCKSL1	CDS	NM_001080718.1	(NM_001080718.1) MARCKS like 1(mRNA)	387.46	333.65	309.02	341.14	5042	4267	3707	3829	---	---	---
395145:HMGCR	Z:24007046-24025405:-	395145	HMGCR	CDS	XM_015277227.2,NM_204485.2	(XM_015277227.2) 3-hydroxy-3-methylglutaryl-CoA reductase	387.13	243.54	220.77	274.57	16259	10051	8465	9842	---	---	HMGCR
100859320:NDUFA13	28:3553996-3555073:-	100859320	NDUFA13	CDS	XM_015300117.2	(XM_015300117.2) NADH:ubiquinone oxidoreductase subunit A13(mRNA)	385.41	422	402.02	432.81	1033	1095	1001	992	---	---	---
772196:PGRMC1	4:16608757-16614220:-	772196	PGRMC1	CDS	NM_001271939.1	(NM_001271939.1) progesterone receptor membrane component 1(mRNA)	384.41	283.61	246.97	268.57	9871	7171	5841	5944	---	---	PGRMC1
421817:PNRC1	3:75829794-75832049:-	421817	PNRC1	CDS	NM_001012291.1	(NM_001012291.1) proline rich nuclear receptor coactivator 1(mRNA)	380.47	338.11	363.75	476.05	6441	5627	5661	6936	---	---	PNRC1
769954:NDUFB4	1:80603135-80605995:-	769954	NDUFB4	CDS	XM_015294998.2	(XM_015294998.2) NADH dehydrogenase (ubiquinone) 1 beta subcomplex, 4, 15kDa(mRNA)	379.99	429.22	396.1	399.87	1085	1191	1051	976	---	---	NDUFB4
107048996:MANF	12:2630966-2634746:+	107048996	MANF	CDS	XM_015292921.2	(XM_015292921.2) mesencephalic astrocyte derived neurotrophic factor(mRNA)	377.92	284.84	290.18	317.45	1653	1218	1177	1190	---	---	RBM15B
415860:CDH1	11:18870441-18879210:+	415860	CDH1	CDS	XM_015292581.2,NM_001039258.2	(XM_015292581.2) cadherin 1	377.91	248.25	273.66	259.62	14876	9631	9906	8806	---	---	CDH1
396487:HSPA5	17:9890854-9894906:-	396487	HSPA5	CDS	NM_205491.1	(NM_205491.1) heat shock 70kDa protein 5 (glucose-regulated protein, 78kDa)(mRNA)	377.35	354	382.31	424.62	9513	8731	8851	9198	---	---	HSPA5
424136:HNRNPA1	33:7724007-7730306:+	424136	HNRNPA1	CDS	XM_015300355.2,XM_015300354.2,XM_015300356.2,XM_015300358.2,NM_001318418.1	(XM_015300355.2) heterogeneous nuclear ribonucleoprotein A1	369.31	348.89	358.99	358.4	5500	5139	4941	4618	---	---	---
418345:UPK1B	1:81562061-81573690:-	418345	UPK1B	CDS	XM_015294684.2,XM_015294692.2,XM_015294699.2	(XM_015294684.2) uroplakin 1B	369.12	363.65	302.99	329.46	8026	7803	6069	6181	---	---	UPK1B
423861:MFSD13A	6:24108244-24121177:+	423861	MFSD13A	CDS	XM_015288636.2,NM_001031232.1,XM_015288637.2,XM_015288635.2	(XM_015288636.2) major facilitator superfamily domain containing 13A	367.66	279.53	276.69	298.34	12515	9374	8657	8744	---	---	---
426361:H2AFZ	4:60154627-60156900:-	426361	H2AFZ	CDS	NM_001031374.1	(NM_001031374.1) H2A histone family, member Z(mRNA)	367.38	316.57	291.69	285.75	2661	2247	1949	1778	---	---	H2AFZ
420463:KLF6	2:11821968-11830930:-	420463	KLF6	CDS	NM_001030969.1	(NM_001030969.1) Kruppel like factor 6(mRNA)	364.55	219.13	314.35	281.06	16112	9562	12784	10717	---	---	KLF6
419866:ATP5F1	26:3216094-3219553:+	419866	ATP5F1	CDS	XM_417993.5	(XM_417993.5) ATP synthase, H+ transporting, mitochondrial Fo complex subunit B1(mRNA)	361.06	336.35	297.67	316.5	2769	2531	2104	2091	---	---	ATP5F1
423262:ERH	5:28233016-28240039:+	423262	ERH	CDS	NM_001006475.1	(NM_001006475.1) enhancer of rudimentary homolog (Drosophila)(mRNA)	360.83	356.56	287.34	311.88	2104	2032	1543	1559	---	---	ERH
424706:SERBP1	8:29017999-29036095:-	424706	SERBP1	CDS	NM_001031293.1,XM_015291045.2,XM_015291044.2,XM_015291046.2	(NM_001031293.1) SERPINE1 mRNA binding protein 1(mRNA)	360.83	347.32	302.79	324.58	8886	8082	6589	6576	---	---	---
100859352:TIMM13	28:723281-723845:-	100859352	TIMM13	CDS	NM_001302195.1	(NM_001302195.1) translocase of inner mitochondrial membrane 13(mRNA)	359.99	401.35	322.05	314.29	406	431	342	302	---	---	TIMM13
414845:CDH3	11:18864168-18869882:+	414845	CDH3	CDS	XM_003641956.4	(XM_003641956.4) cadherin 3(mRNA)	359.77	388.98	399.39	399.74	10768	11475	10991	10310	---	---	CDH3
422222:PLS3	4:2950476-2994941:+	422222	PLS3	CDS	XM_025149552.1,NM_001006431.1,XM_015278234.2,XM_015278236.2,XM_015278233.2,XM_015278238.2,XM_025149554.1,XM_015278235.2,XM_025149553.1	(XM_025149552.1) plastin 3	359.63	429.08	463.81	474.15	12628	14879	15014	14403	---	---	PLS3
416753:ATP6V0C	14:14249721-14260609:-	416753	ATP6V0C	CDS	NM_001278024.1	(NM_001278024.1) ATPase H+ transporting V0 subunit c(mRNA)	357.76	230.69	258.47	264.29	4267	2706	2843	2716	---	---	ATP6V0C
100310814:SEPW1	32:247183-248842:+	100310814	SEPW1	CDS	NM_001166327.2,NM_001351374.1	(NM_001166327.2) selenoprotein W, 1	357.67	452.08	474.42	473.93	2282	2825	2788	2595	---	---	SEPW1
396220:LAMP1	1:138832128-138850358:-	396220	LAMP1	CDS	NM_205283.2	(NM_205283.2) lysosomal associated membrane protein 1(mRNA)	353.87	420.24	508.61	510.91	8122	9498	10739	10117	---	---	LAMP1
424142:ATP5G3	7:16648520-16651688:+	424142	ATP5G3	CDS	NR_102686.1,NM_001277855.1,NM_001277856.1	(NR_102686.1) ATP synthase, H+ transporting, mitochondrial Fo complex subunit C3 (subunit 9)	352.04	365.71	292.78	319.35	2005	2041	1539	1561	---	---	ATP5G3
404752:MID1IP1	1:114046400-114047548:-	404752	MID1IP1	CDS	NM_213575.1	(NM_213575.1) MID1 interacting protein 1(mRNA)	351.4	307.77	293.01	318.61	3564	3067	2739	2778	---	---	MID1IP1
693262:SIX1	5:54593128-54595592:+	693262	SIX1	CDS	NM_001044685.1	(NM_001044685.1) SIX homeobox 1(mRNA)	350.83	346.17	276.79	347.57	6225	6048	4523	5314	---	---	SIX1
100858383:PFDN2	25:480300-481691:+	100858383	PFDN2	CDS	XM_004948403.3	(XM_004948403.3) prefoldin subunit 2(mRNA)	350.77	370.49	334.71	374.77	1195	1227	1054	1086	---	---	PFDN2
107050599:LOC107050599	15:251220-258349:+	107050599	LOC107050599	CDS	XM_015274317.1	(XM_015274317.1) serine/threonine-protein phosphatase 2A 65 kDa regulatory subunit A alpha isoform(mRNA)	347.65	306.58	287.86	309.01	1237	1061	947	944	---	---	---
395984:HDLBP	9:5114473-5149840:-	395984	HDLBP	CDS	XM_015276822.1,XM_015276820.2,XM_015276821.1,NM_205096.2	(XM_015276822.1) high density lipoprotein binding protein	347.44	314.19	323.58	323.61	21189	19771	18729	17702	---	---	HDLBP
419190:YWHAB	20:5242539-5255527:-	419190	YWHAB	CDS	NM_001006289.1	(NM_001006289.1) tyrosine 3-monooxygenase/tryptophan 5-monooxygenase activation protein beta(mRNA)	345.9	315.27	277.23	280.22	9787	8801	7223	6842	---	---	YWHAB
416990:PEBP1	15:10177606-10179105:-	416990	PEBP1	CDS	NM_001198642.1	(NM_001198642.1) phosphatidylethanolamine binding protein 1(mRNA)	344.86	499.83	457.88	492.86	1797	2544	2203	2200	---	---	PEBP1
417269:CDC26	17:1844706-1845187:+	417269	CDC26	CDS	NM_001302202.1	(NM_001302202.1) cell division cycle 26(mRNA)	344.7	473.5	419.21	452.19	431	567	491	479	---	---	---
423415:NDUFB1	5:44774254-44776779:-	423415	NDUFB1	CDS	NM_001277787.1,NM_001277786.1,NM_001277785.1,XM_015287451.2,XM_025150781.1	(NM_001277787.1) NADH:ubiquinone oxidoreductase subunit B1	342.64	390.92	356	351.91	1450	1595	1393	1289	---	---	NDUFB1
418227:TTLL12	1:68532349-68552525:-	418227	TTLL12	CDS	NM_001012540.1	(NM_001012540.1) tubulin tyrosine ligase like 12(mRNA)	338.72	367.45	370.66	394.78	8015	8564	8065	8058	---	---	TTLL12
428411:PFKP	2:11439905-11481490:+	428411	PFKP	CDS	XM_015281564.2,XM_015281565.2,XM_015281563.2,NM_001031511.1,XM_025147323.1,XM_025147324.1	(XM_015281564.2) phosphofructokinase, platelet	337.93	200.12	210.3	221.14	10819	6321	6165	6095	---	---	---
374056:GPX4	28:3034818-3036391:+	374056	GPX4	CDS	NM_001346449.1,NM_204220.2,NM_001346448.1	(NM_001346449.1) glutathione peroxidase 4	334.64	353.58	311.02	321.21	2136	2219	1832	1768	---	---	---
419195:PKIG	20:5369169-5382842:-	419195	PKIG	CDS	XM_025142192.1,XM_025142191.1,XM_417373.6,XM_015296364.1,NM_001302151.1	(XM_025142192.1) protein kinase (cAMP-dependent, catalytic) inhibitor gamma	334.57	241.05	308.27	319.6	2462	1695	2038	2033	---	---	---
419549:ZNF593	23:352761-353960:-	419549	ZNF593	CDS	NM_001006307.1	(NM_001006307.1) zinc finger protein 593(mRNA)	331.93	521.18	578.63	669.85	1452	2227	2341	2518	---	---	ZNF593
424691:PGM1	8:28213176-28232262:+	424691	PGM1	CDS	NM_001038693.2,XM_015291025.1	(NM_001038693.2) phosphoglucomutase 1(mRNA)	331.45	298.27	297.09	259.9	8412	7454	6931	5679	---	---	PGM1
427284:CLTA	Z:52125596-52140390:+	427284	CLTA	CDS	XM_015280417.2,XM_015280418.2,NM_001039313.1	(XM_015280417.2) clathrin light chain A	330.99	233.43	222.29	250.42	2713	1874	1675	1762	---	---	CLTA
378790:RTN4	3:2514277-2562071:+	378790	RTN4	CDS	XM_025148489.1,XM_025148490.1,XM_025148491.1,XM_025148492.1,XM_015283344.2,XM_015283345.2,NM_001348287.1,XM_025148493.1,NM_001277087.2,XM_015283346.2	(XM_025148489.1) reticulon 4	326.8	232.33	246.52	240.94	7899	5342	5291	4796	---	---	---
100857858:TUBA1C	33:7109672-7113346:-	100857858	TUBA1C	CDS	XM_015300314.2	(XM_015300314.2) tubulin alpha 1c(mRNA)	324.48	214.28	206.13	267.72	15976	10600	9037	9978	---	---	---
396353:NREP	Z:46525390-46544858:+	396353	NREP	CDS	NM_205391.1	(NM_205391.1) neuronal regeneration related protein(mRNA)	323.88	354.85	386.74	389.44	5790	6240	6354	5997	---	---	---
419402:GNB1	21:1932296-1966101:+	419402	GNB1	CDS	NM_001012835.2,XM_015296856.2,XM_025142502.1,XM_025142503.1,XM_015296858.2,XM_025142501.1	(NM_001012835.2) G protein subunit beta 1(mRNA)	323.46	281.32	283.35	282.22	10542	9049	8486	7934	---	---	GNB1
101747413:EIF3G	30:1011650-1018774:+	101747413	EIF3G	CDS	XM_025145815.1	(XM_025145815.1) eukaryotic translation initiation factor 3, subunit G(mRNA)	321.79	294.07	296.23	299.46	3035	2722	2570	2427	---	---	EIF3G
423686:HNRNPH3	6:11282248-11288755:+	423686	HNRNPH3	CDS	XM_025151562.1,NM_001012592.1,XM_015278683.2,XM_015278682.2,XM_025151557.1,XM_025151560.1,XM_025151558.1,XM_025151555.1,XM_015278681.2,XM_025151561.1,XM_025151556.1,XM_025151554.1	(XM_025151562.1) heterogeneous nuclear ribonucleoprotein H3	319.68	269.99	275.61	227.74	5864	4728	4488	3629	---	---	HNRNPH3
772054:SLIRP	5:39564612-39567217:+	772054	SLIRP	CDS	XM_001235248.5	(XM_001235248.5) SRA stem-loop interacting RNA binding protein(mRNA)	318.03	395.27	312.37	370.75	482	575	443	478	---	---	SLIRP
417437:WIPI1	18:7825770-7844343:-	417437	WIPI1	CDS	XM_015279954.2,XR_001464614.2,XM_015279955.2	(XM_015279954.2) WD repeat domain, phosphoinositide interacting 1	317.61	193.79	190.11	211.35	6197	3728	3459	3536	---	---	WIPI1
420150:FAM32A	28:4518104-4519229:-	420150	FAM32A	CDS	XM_418266.5	(XM_418266.5) family with sequence similarity 32 member A(mRNA)	316.44	366.09	410.92	366.44	1996	2264	2396	1984	---	---	FAM32A
373914:QSOX1	8:6368619-6376158:-	373914	QSOX1	CDS	NM_204125.1	(NM_204125.1) quiescin Q6 sulfhydryl oxidase 1(mRNA)	314.89	309.12	390.4	445.89	7248	7013	8270	8855	---	---	QSOX1
423206:SPINT1	5:24476118-24491760:+	423206	SPINT1	CDS	XM_421130.6,XM_004941613.3,XM_015287143.2	(XM_421130.6) serine peptidase inhibitor, Kunitz type 1	314.68	221.03	301.43	280.22	12169	8431	10741	9350	---	---	SPINT1
418284:MLF2	1:77831588-77838988:-	418284	MLF2	CDS	NM_001030776.2,XM_015293372.2,XM_015293370.2,XM_015293367.2	(NM_001030776.2) myeloid leukemia factor 2(mRNA)	314.61	250.32	242.85	253.71	3533	2793	2514	2438	---	---	MLF2
419522:BNIP3L	22:669292-682705:-	419522	BNIP3L	CDS	NM_001030885.2	(NM_001030885.2) BCL2 interacting protein 3 like(mRNA)	313.91	189.94	209.86	204.19	13001	7767	7995	7293	---	---	BNIP3L
416184:CTNNA1	13:3340380-3448553:-	416184	CTNNA1	CDS	XM_414513.6	(XM_414513.6) catenin alpha 1(mRNA)	313.71	224.62	228.73	219.2	11833	8354	7936	7129	---	---	CTNNA1
768860:NDUFA2	13:1603438-1604851:+	768860	NDUFA2	CDS	XM_015293522.2,NM_001302137.1	(XM_015293522.2) NADH:ubiquinone oxidoreductase subunit A2	312.99	373.9	371.35	451.53	417	479	462	514	---	---	NDUFA2
395685:WSB1	19:9244048-9251460:+	395685	WSB1	CDS	NM_204872.1	(NM_204872.1) WD repeat and SOCS box containing 1(mRNA)	311.4	311.38	431.91	294.14	7261	7154	9263	5911	---	---	WSB1
770249:RPL29	12:967160-970056:+	770249	RPL29	CDS	NM_001171677.1	(NM_001171677.1) ribosomal protein L29(mRNA)	310.15	453.57	476.42	513.39	2453	3519	3467	3495	---	---	RPL29
426617:H2AFV	22:4016005-4022388:-	426617	H2AFV	CDS	XM_015273260.2,XM_015273259.2	(XM_015273260.2) H2A histone family, member V	310.13	536.25	510.1	495.27	1510	2568	2308	2080	---	---	---
419886:CSDE1	26:3912639-3929915:-	419886	CSDE1	CDS	XM_015298933.2,NM_001030918.1,XM_015298934.2	(XM_015298933.2) cold shock domain containing E1	308.71	264.12	293.33	276.16	12685	10901	11327	10033	---	---	CSDE1
772150:NDUFA1	4:16493404-16494171:-	772150	NDUFA1	CDS	NM_001302115.1	(NM_001302115.1) NADH:ubiquinone oxidoreductase subunit A1(mRNA)	306	432.36	370.64	452.55	318	423	359	396	---	---	NDUFA1
416142:PFDN1	13:2126310-2170327:-	416142	PFDN1	CDS	XR_003077529.1,NM_001277148.1,NM_001277146.1,NR_102332.1,NR_102331.1,NR_102330.1,NM_001277147.1,XM_025154828.1	(XR_003077529.1) prefoldin subunit 1	305.36	371.02	333.13	318.27	974	1057	1001	816	---	---	PFDN1
396529:ATP1B1	1:84899778-84913478:-	396529	ATP1B1	CDS	NM_205520.4	(NM_205520.4) ATPase Na+/K+ transporting subunit beta 1(mRNA)	304.32	181.1	233.46	190.28	6038	3540	4269	3253	---	---	ATP1B1
770190:COX17	1:80938583-80940510:+	770190	COX17	CDS	NM_001302169.1	(NM_001302169.1) COX17, cytochrome c oxidase copper chaperone(mRNA)	302.21	296.57	271.39	259.23	813	775	678	601	---	---	COX17
395917:CDC42	21:6348630-6369884:-	395917	CDC42	CDS	XM_015296825.2,XM_015296826.2,NM_205048.1,XM_015296827.2,XM_025142484.1	(XM_015296825.2) cell division cycle 42	301.79	332.82	347.18	323.23	6046	6563	6415	5588	---	---	CDC42
419520:SLC23A2	22:488428-551188:+	419520	SLC23A2	CDS	XM_025142775.1,XM_025142776.1,XM_015297310.2,XM_015297308.2,XM_015297305.2,XM_025142773.1,XM_025142774.1,XM_015297306.2,XM_025142777.1,NM_001145227.1	(XM_025142775.1) solute carrier family 23 member 2	300.91	155.93	173.99	188.82	8016	4391	4641	4575	---	---	SLC23A2
101749471:LOC101749471	5:1835953-1837187:+	101749471	LOC101749471	nonCDS	XR_212291.3	(XR_212291.3) uncharacterized LOC101749471(lnc_RNA)	300.54	363.67	348.3	401.56	111	127	127	126	---	---	---
396019:PPP1CB	3:27329669-27359503:-	396019	PPP1CB	CDS	NM_205122.1	(NM_205122.1) protein phosphatase 1 catalytic subunit beta(mRNA)	299.77	233.11	245.76	223.04	3739	2861	2825	2397	---	---	PPP1CB
100859842:LAMTOR2	25:1550742-1553389:+	100859842	LAMTOR2	CDS	XM_015298343.2	(XM_015298343.2) late endosomal/lysosomal adaptor, MAPK and MTOR activator 2(mRNA)	299.42	355.19	293.8	353.41	880	1014	801	887	---	---	---
423111:RNH1	5:16327032-16335754:+	423111	RNH1	CDS	XM_015286775.2,NM_001006473.1	(XM_015286775.2) ribonuclease/angiogenin inhibitor 1	299.07	149.06	148.5	146.27	6616	3245	3020	2789	---	---	RNH1
395380:CD164	3:66946433-66958020:+	395380	CD164	CDS	XM_015284560.2,XM_015284561.2	(XM_015284560.2) CD164 molecule	298.12	266.47	300.98	306.13	11730	10338	10896	10388	---	---	---
769231:ARHGDIA	18:9929411-9938226:-	769231	ARHGDIA	CDS	XM_015295424.2,NM_001080871.1	(XM_015295424.2) Rho GDP dissociation inhibitor alpha	296.93	363.29	349.01	363.75	6890	8299	7460	7279	---	---	ARHGDIA
112530326:LOC112530326	26:5437117-5442265:-	112530326	LOC112530326	nonCDS	XR_003071895.1,XR_003071894.1	(XR_003071895.1) uncharacterized LOC112530326	295.81	210.23	315.79	292.67	113	80	119	97	---	---	---
417947:H2AFJ	1:48101375-48101764:-	417947	H2AFJ	CDS	NM_001030753.1	(NM_001030753.1) H2A histone family, member J(mRNA)	295.8	234.15	145.62	177.45	343	259	158	173	---	---	---
418502:IFNGR2	1:106645075-106653537:+	418502	IFNGR2	CDS	NM_001008676.2	(NM_001008676.2) interferon gamma receptor 2 (interferon gamma transducer 1)(mRNA)	295.34	198.56	219.33	225.6	6662	4418	4550	4391	---	---	IFNGR2
418662:CD99	1:129862441-129887505:-	418662	CD99	CDS	XM_015277695.2,NM_001198651.1	(XM_015277695.2) CD99 molecule	294	397.22	468.45	452.4	4414	5820	6478	5741	---	---	---
421766:SESN1	3:67074779-67148041:+	421766	SESN1	CDS	XM_004940327.3,XM_419796.5,XM_025149317.1,XM_004940330.3,XM_015284556.2,XM_015284554.2,XM_004940331.3,XM_004940332.3	(XM_004940327.3) sestrin 1	293.19	298.67	341.64	302.11	8167	8138	8699	7142	---	---	SESN1
374125:LITAF	14:1329346-1356141:+	374125	LITAF	CDS	XM_015294125.2,XM_015294117.2,XM_015294124.2,NM_204267.1,XM_015294119.2,XM_015294120.2,XM_015294121.2	(XM_015294125.2) lipopolysaccharide induced TNF factor	291.15	217.5	207.1	212.48	2992	2151	1968	1815	---	---	LITAF
419368:VAMP3	21:310699-314464:-	419368	VAMP3	CDS	NM_001039489.1	(NM_001039489.1) vesicle-associated membrane protein 3(mRNA)	290.97	365.94	334.74	338.43	1344	1655	1428	1342	---	---	VAMP3
772135:NDUFA4	2:26015139-26018867:-	772135	NDUFA4	CDS	NM_001302107.1	(NM_001302107.1) NDUFA4, mitochondrial complex associated(mRNA)	290.33	251.55	206.15	204.89	2204	1871	1442	1336	---	---	NDUFA4
416887:WSCD2	15:6757562-6775723:+	416887	WSCD2	CDS	XM_015275533.2,XM_415178.6,XM_015275536.2,XM_015275535.2	(XM_015275533.2) WSC domain containing 2	290.29	176.19	154.73	186.51	11405	6817	5586	6312	---	---	WSCD2
770307:HYPK	10:20562190-20563206:-	770307	HYPK	CDS	NM_001277654.2	(NM_001277654.2) huntingtin interacting protein K(mRNA)	289.55	255.08	283.26	286.44	760	646	684	637	---	---	HYPK
427559:MAP1LC3B	11:17796381-17805114:+	427559	MAP1LC3B	CDS	NM_001031461.1	(NM_001031461.1) microtubule associated protein 1 light chain 3 beta(mRNA)	288.03	285.56	301.43	303.95	6014	5873	5788	5470	---	---	MAP1LC3B
424538:GNG5	8:16965972-16968954:+	424538	GNG5	CDS	NM_001302135.1	(NM_001302135.1) G protein subunit gamma 5(mRNA)	286.08	346.64	277.65	297.35	1204	1433	1080	1073	---	---	GNG5
396393:EXFABP	17:865354-868357:-	396393	EXFABP	CDS	NM_205422.1	(NM_205422.1) extracellular fatty acid-binding protein(mRNA)	285.51	327.57	463.14	469.44	1407	1576	2113	1983	---	---	---
770246:AP2M1	9:15973948-15996719:+	770246	AP2M1	CDS	XM_015291446.2,XM_015291443.2,NM_001079494.1,XM_015291445.2,XM_015291444.2,XM_015291447.2,XM_015291442.2,XM_025153417.1	(XM_015291446.2) adaptor related protein complex 2 mu 1 subunit	285.31	227.51	224.25	217.83	7285	5703	5285	4808	---	---	AP2M1
417517:MDH2	19:4435083-4442705:-	417517	MDH2	CDS	XM_415765.6	(XM_415765.6) malate dehydrogenase 2(mRNA)	284.31	211.84	198.85	214.08	3129	2290	2018	2032	---	---	MDH2
396418:CAPZB	21:4686546-4739397:-	396418	CAPZB	CDS	NM_001173529.1,NM_205437.2,XM_015296835.2	(NM_001173529.1) capping actin protein of muscle Z-line beta subunit	282.83	277.57	275.84	305.75	3551	3429	3192	3296	---	---	CAPZB
374044:HK2	22:4050924-4066880:-	374044	HK2	CDS	NM_204212.1	(NM_204212.1) hexokinase 2(mRNA)	281.98	139.26	210.49	191.82	8222	3999	5648	4835	---	---	HK2
424931:PTMA	9:15480935-15489080:+	424931	PTMA	CDS	XM_015291501.2	(XM_015291501.2) prothymosin, alpha(mRNA)	281.77	249.04	261.79	267.05	3445	3001	2952	2816	---	---	---
769847:GSTT1L	15:8386828-8392113:+	769847	GSTT1L	CDS	XM_001231970.5	(XM_001231970.5) glutathione S-transferase theta 1-like(mRNA)	281.36	166.2	120.73	143.92	3395	1975	1341	1502	---	---	---
418479:ADAMTS1	1:104338321-104345974:-	418479	ADAMTS1	CDS	XM_015299177.2	(XM_015299177.2) ADAM metallopeptidase with thrombospondin type 1 motif 1(mRNA)	279.52	170.86	260.83	240.15	15212	9176	13054	11284	---	---	ADAMTS1
429041:ARPC2	7:22569985-22587321:-	429041	ARPC2	CDS	XM_426598.6	(XM_426598.6) actin related protein 2/3 complex subunit 2(mRNA)	278.14	277.28	274.05	277.42	3844	3769	3495	3305	---	---	ARPC2
395871:RAC1	14:9218326-9232175:-	395871	RAC1	CDS	XM_015294138.2,NM_205017.1	(XM_015294138.2) ras-related C3 botulinum toxin substrate 1 (rho family, small GTP binding protein Rac1)	276.96	279.77	293.79	274.34	3317	3311	3318	2898	---	---	RAC1
421772:SNX3	3:67467496-67486417:+	421772	SNX3	CDS	NM_001006408.1	(NM_001006408.1) sorting nexin 3(mRNA)	276.82	381.75	437.14	440.96	2151	2910	3131	2946	---	---	SNX3
421273:RAB1B	3:10574976-10588053:-	421273	RAB1B	CDS	NM_001270662.1	(NM_001270662.1) RAB1B, member RAS oncogene family(mRNA)	276.54	247.2	241.08	244.21	7374	6503	5915	5623	---	---	---
395948:HSPE1	7:10214101-10235996:+	395948	HSPE1	CDS	NM_205067.1	(NM_205067.1) heat shock protein family E (Hsp10) member 1(mRNA)	274.28	296.72	217.01	249.46	895	944	655	696	---	---	---
770021:REEP5	Z:46073099-46095137:+	770021	REEP5	CDS	NM_001252077.1,XM_015280437.2	(NM_001252077.1) receptor accessory protein 5(mRNA)	274.13	310.04	358.72	366.81	3472	3862	4183	3980	---	---	REEP5
423763:NDUFB8	6:18246620-18249505:+	423763	NDUFB8	CDS	NM_001006502.1	(NM_001006502.1) NADH:ubiquinone oxidoreductase subunit B8(mRNA)	274.11	331.97	307.84	315.04	1415	1681	1472	1397	---	---	NDUFB8
426154:BTF3	Z:24736673-24743170:-	426154	BTF3	CDS	XM_423823.6	(XM_423823.6) basic transcription factor 3(mRNA)	273.25	257.88	226.73	219.46	1789	1655	1367	1234	---	---	BTF3
100858156:PPP1CA	5:202249-204518:-	100858156	PPP1CA	CDS	XM_015272644.2	(XM_015272644.2) protein phosphatase 1 catalytic subunit alpha(mRNA)	272.91	295.84	295.85	320.9	2963	3162	2956	2996	---	---	---
775974:COX8A	33:6300782-6301707:-	775974	COX8A	CDS	XM_001235548.4	(XM_001235548.4) cytochrome c oxidase subunit 8A(mRNA)	272.79	246.94	227.4	239.41	1782	1582	1381	1349	---	---	---
101751709:H2A2BL	12:9524347-9525885:+	101751709	H2A2BL	CDS	XM_015293382.2	(XM_015293382.2) histone H2A type 2-B-like(mRNA)	272.68	207.16	213.24	234.9	3749	2803	2703	2785	---	---	---
101749333:KRT18	33:5401131-5408440:+	101749333	KRT18	CDS	XM_025145666.1	(XM_025145666.1) keratin 18(mRNA)	272.66	342.26	396.75	344.14	3589	4436	4822	3913	---	---	---
424656:TMEM59	8:25479801-25489419:-	424656	TMEM59	CDS	XM_015291021.2,NM_001006541.1	(XM_015291021.2) transmembrane protein 59	272.48	285.4	326.98	329.77	5369	5603	5976	5629	---	---	TMEM59
100859376:PFDN5	33:7246469-7248719:+	100859376	PFDN5	CDS	XM_003643422.4	(XM_003643422.4) prefoldin subunit 5(mRNA)	271.32	279.28	257.99	285.69	1364	1374	1197	1230	---	---	---
422714:CISD2	4:60944999-60951398:+	422714	CISD2	CDS	XM_420668.6	(XM_420668.6) CDGSH iron sulfur domain 2(mRNA)	269.64	308.91	300.86	293.76	1439	1615	1482	1347	---	---	CISD2
395861:KRT19	27:7369277-7373939:-	395861	KRT19	CDS	NM_205009.2	(NM_205009.2) keratin 19(mRNA)	269.09	344.84	380.67	357.78	4257	5375	5545	4882	---	---	KRT19
424112:IDH1	7:13798422-13811024:-	424112	IDH1	CDS	XM_004942682.3,XM_025152402.1,XM_015289550.2,XM_015289549.2,XM_025152403.1	(XM_004942682.3) isocitrate dehydrogenase (NADP(+)) 1, cytosolic	268.16	301.29	310.5	291.6	5717	6321	6085	5354	---	---	IDH1
423196:MDK	5:23884611-23886705:-	423196	MDK	CDS	XM_015287041.2,XM_015287040.2,XM_015287039.2,NM_001113289.1	(XM_015287041.2) midkine (neurite growth-promoting factor 2)	267.93	557.63	605.49	614.86	1924	3912	3999	3791	---	---	MDK
395282:ID1	20:10007180-10007921:+	395282	ID1	CDS	NM_204590.2	(NM_204590.2) inhibitor of DNA binding 1, HLH protein(mRNA)	265.93	327.19	297.75	329.81	953	1142	987	1014	---	---	ID1
427404:DCTN3	Z:7914020-7921595:-	427404	DCTN3	CDS	NM_001031445.1	(NM_001031445.1) dynactin subunit 3(mRNA)	265.5	294.93	246.13	269.83	1974	2153	1691	1727	---	---	DCTN3
395999:HMGN1	1:109326580-109333048:-	395999	HMGN1	CDS	NM_205106.2	(NM_205106.2) high mobility group nucleosome binding domain 1(mRNA)	264.46	233.6	209.15	206.3	3588	3116	2615	2409	---	---	HMGN1
395193:BCL2L10	10:9346541-9348642:+	395193	BCL2L10	CDS	NM_204522.1	(NM_204522.1) BCL2 like 10(mRNA)	263.38	307.13	340.92	353.46	742	842	890	854	---	---	---
396371:YBX3	1:79075430-79099953:+	396371	YBX3	CDS	NM_205406.2	(NM_205406.2) Y-box binding protein 3(mRNA)	262.09	225.29	200.61	209.25	3702	3126	2603	2543	---	---	---
769735:COX5A	10:2847964-2852187:+	769735	COX5A	CDS	XM_003641804.4	(XM_003641804.4) cytochrome c oxidase subunit 5A(mRNA)	261.85	257.48	260.23	245.81	1086	1047	1004	877	---	---	COX5A
418573:ATP6AP2	1:113578706-113587894:-	418573	ATP6AP2	CDS	XM_015301559.2,NM_001030801.2	(XM_015301559.2) ATPase H+ transporting accessory protein 2	261.32	269.07	338.71	365.98	5247	5321	6259	6330	---	---	ATP6AP2
425104:ZFAND2A	14:2777283-2780319:-	425104	ZFAND2A	CDS	XM_422896.5,XR_003077732.1,XR_003077731.1,XM_004945132.3	(XM_422896.5) zinc finger AN1-type containing 2A	260.53	114.95	181.17	175.01	953	435	582	557	---	---	ZFAND2A
395263:DBI	7:28381853-28385298:-	395263	DBI	CDS	NM_204576.1	(NM_204576.1) diazepam binding inhibitor, acyl-CoA binding protein(mRNA)	260.25	323.51	421.34	289.43	34	42	57	33	---	---	DBI
417605:TAX1BP3	19:6788651-6792220:+	417605	TAX1BP3	CDS	XM_415850.6	(XM_415850.6) Tax1 binding protein 3(mRNA)	259.53	162.39	161.87	163.34	4639	2855	2658	2515	---	---	TAX1BP3
770496:MYCBP	23:3409785-3412219:+	770496	MYCBP	CDS	XM_001232873.5	(XM_001232873.5) MYC binding protein(mRNA)	259.42	339.89	264.67	278.8	493	621	468	450	---	---	MYCBP
415899:SPCS1	12:1180932-1183221:+	415899	SPCS1	CDS	NM_001171644.1,NM_001171645.1	(NM_001171644.1) signal peptidase complex subunit 1	256.39	254.85	251.43	273	1119	1089	1023	1021	---	---	SPCS1
378915:PSMB7	17:9673959-9693731:-	378915	PSMB7	CDS	NM_204397.1	(NM_204397.1) proteasome subunit beta 7(mRNA)	256.29	252.08	234.44	263.77	1943	1873	1640	1727	---	---	PSMB7
396153:RAB2A	2:112818651-112859453:+	396153	RAB2A	CDS	NM_205228.1	(NM_205228.1) RAB2A, member RAS oncogene family(mRNA)	256.12	259.67	264.71	273.17	1154	1141	1103	1056	---	---	RAB2A
417249:ATP6V1G1	17:2874144-2877037:+	417249	ATP6V1G1	CDS	NM_001277677.1	(NM_001277677.1) ATPase H+ transporting V1 subunit G1(mRNA)	255.91	223.4	210.09	231.84	2154	1844	1630	1678	---	---	ATP6V1G1
107051485:RNASEK	31:2225744-2232323:-	107051485	RNASEK	CDS	XM_025145966.1	(XM_025145966.1) ribonuclease K(mRNA)	255.16	323.04	363.5	398.9	1491	1846	1963	1998	---	---	---
416017:RPN1	12:9559670-9566992:+	416017	RPN1	CDS	XM_015293380.2	(XM_015293380.2) ribophorin I(mRNA)	255.09	249.47	266.97	279.58	5896	5674	5677	5570	---	---	RPN1
776411:SNRPD1	2:42767073-42772128:-	776411	SNRPD1	CDS	NM_001277998.1,XM_015281596.2	(NM_001277998.1) small nuclear ribonucleoprotein D1 polypeptide(mRNA)	251.98	240.09	218.71	233.47	1062	989	846	843	---	---	SNRPD1
418247:PFKFB3	1:4125378-4178122:+	418247	PFKFB3	CDS	XM_025153289.1,XM_015291096.2,XM_025153287.1,XM_015291059.2,XM_015290911.2,XM_015291215.2,XM_015290968.2,XM_015290849.2	(XM_025153289.1) 6-phosphofructo-2-kinase/fructose-2,6-biphosphatase 3	251.78	161.56	203.38	192.03	8938	5888	6637	5767	---	---	PFKFB3
420288:EIF3H	2:135418684-135499641:-	420288	EIF3H	CDS	NM_001030951.1	(NM_001030951.1) eukaryotic translation initiation factor 3 subunit H(mRNA)	251.77	275.68	299.74	289.1	2795	3010	3068	2768	---	---	EIF3H
395353:FKBP3	5:58944041-58948199:+	395353	FKBP3	CDS	NM_204641.1	(NM_204641.1) FK506 binding protein 3(mRNA)	250.67	302.25	309.35	307.57	1706	2018	1944	1799	---	---	FKBP3
772260:COX7A2	3:80790621-80793955:+	772260	COX7A2	CDS	NM_001198782.1	(NM_001198782.1) cytochrome c oxidase subunit 7A2(mRNA)	250.04	241.34	255.83	262.65	1971	1867	1856	1778	---	---	COX7A2
107054146:SERP1	9:23804507-23806333:+	107054146	SERP1	CDS	XM_015291851.2	(XM_015291851.2) stress associated endoplasmic reticulum protein 1(mRNA)	249.97	365.69	336.47	385.87	4140	5957	5130	5499	---	---	---
395706:SCD	6:18324140-18339755:-	395706	SCD	CDS	NM_204890.1	(NM_204890.1) stearoyl-CoA desaturase(mRNA)	249.88	136.36	115.98	127.44	3340	1791	1429	1468	---	---	SCD
396432_2:TGM2	32:67994-69615:+	396432_2	TGM2	CDS	NM_205448.1.p2	(NM_205448.1.p2) transglutaminase 2(mRNA)	249.64	323.78	311.07	313.5	495	615	570	526	---	---	TGM2
420060:NDUFA11	28:889629-892458:-	420060	NDUFA11	CDS	XM_429731.6	(XM_429731.6) NADH:ubiquinone oxidoreductase subunit A11(mRNA)	249.16	291.48	326.36	324.49	345	385	421	380	---	---	NDUFA11
107056270:LOC107056270	4:90837179-90838780:+	107056270	LOC107056270	CDS	XM_015301298.2	(XM_015301298.2) BCL2/adenovirus E1B 19 kDa protein-interacting protein 3-like(mRNA)	248.95	155.2	141.7	136.49	2609	1601	1371	1237	---	---	---
415296:ACTG1	10:2969131-2971171:+	415296	ACTG1	CDS	NM_001007824.2	(NM_001007824.2) Actin, gamma 1(mRNA)	248.56	264.91	239.83	258.4	3899	4087	3460	3496	---	---	ACTG1
419196:SERINC3	20:5395592-5403062:+	419196	SERINC3	CDS	NM_001006291.1	(NM_001006291.1) serine incorporator 3(mRNA)	248.53	355.37	392.25	386.11	5771	8133	8378	7732	---	---	SERINC3
427458:HNRNPK	Z:40087954-40107183:-	427458	HNRNPK	CDS	XM_015280372.2,XM_004949203.3,XM_025144764.1,XM_025144766.1,XM_425032.6,XM_004949202.3,XM_015280373.2,XM_015280375.2,XM_003643006.4,XM_015280377.2,XM_015280376.2,XM_025144765.1,XM_015280374.2	(XM_015280372.2) heterogeneous nuclear ribonucleoprotein K	248.07	180.17	177.31	155.33	6215	4418	4109	3339	---	---	---
417807:SLC38A2	1:31106674-31121733:-	417807	SLC38A2	CDS	NM_001305439.1,XM_015281327.2,XM_015281331.2	(NM_001305439.1) solute carrier family 38 member 2(mRNA)	245.61	262.08	301.65	298.44	14038	14783	15858	14693	---	---	SLC38A2
416543:NDUFB10	14:6537194-6538867:+	416543	NDUFB10	CDS	XM_414844.5	(XM_414844.5) NADH:ubiquinone oxidoreductase subunit B10(mRNA)	244.95	279.39	281.09	304.89	1196	1329	1267	1271	---	---	NDUFB10
396193:RAN	15:3483355-3487600:-	396193	RAN	CDS	NM_205258.2	(NM_205258.2) RAN, member RAS oncogene family(mRNA)	244.75	257.3	226.99	219	2443	2522	2086	1881	---	---	RAN
415357:PSMA4	10:4097843-4102975:-	415357	PSMA4	CDS	NM_001198602.1,XM_015278878.2	(NM_001198602.1) proteasome subunit alpha 4(mRNA)	244.44	234.13	231	236.21	2534	2385	2211	2109	---	---	PSMA4
424786:DNER	9:10091505-10198406:-	424786	DNER	CDS	XM_422604.6	(XM_422604.6) delta/notch like EGF repeat containing(mRNA)	244.38	120.19	117.04	128.89	9227	4473	4070	4206	---	---	DNER
107051050:LOC107051050	27:1898856-1961060:-	107051050	LOC107051050	CDS	XM_025143993.1	(XM_025143993.1) ubiquitin-like modifier-activating enzyme 1(mRNA)	243.6	241.57	223.35	224.05	2691	2623	2272	2137	---	---	---
107049507:ARF3	33:3417184-3420682:-	107049507	ARF3	CDS	XM_015273181.2	(XM_015273181.2) ADP ribosylation factor 3(mRNA)	243.43	230.58	243.13	247.05	1336	1236	1232	1165	---	---	---
426773:EIF4EBP1	22:2560354-2564665:+	426773	EIF4EBP1	CDS	XM_424384.6	(XM_424384.6) eukaryotic translation initiation factor 4E binding protein 1(mRNA)	243.23	339.38	297.35	321.39	1432	1957	1617	1626	---	---	EIF4EBP1
395924:CSNK1A1	13:9169264-9202830:+	395924	CSNK1A1	CDS	XM_015293671.2,XM_015293672.2,XM_015293673.2,XM_015293674.2,NM_205053.1	(XM_015293671.2) casein kinase 1 alpha 1	242.19	220.05	228.91	216.4	9025	8180	7829	6863	---	---	CSNK1A1
420610:TOMM7	2:30874339-30878365:-	420610	TOMM7	CDS	NM_001199617.1	(NM_001199617.1) translocase of outer mitochondrial membrane 7(mRNA)	242.17	264.31	212.89	266.57	1374	1472	1115	1302	---	---	TOMM7
770162:CIB1	10:20483878-20486409:-	770162	CIB1	CDS	XM_015292132.2,NR_102413.1,NR_102415.1,NR_102414.1,NM_001277649.1,NM_001277648.1	(XM_015292132.2) calcium and integrin binding 1	241.82	277.18	241.89	246.59	2588	2954	2378	2280	---	---	CIB1
395414:CCT4	3:15437977-15444623:+	395414	CCT4	CDS	NM_206878.1	(NM_206878.1) chaperonin containing TCP1 subunit 4(mRNA)	241.15	194.84	168.49	176.03	4689	3734	3022	2950	---	---	CCT4
768337:TUBB2A	2:66294881-66299409:+	768337	TUBB2A	CDS	XM_001231209.5	(XM_001231209.5) tubulin beta 2A class IIa(mRNA)	241.07	137.51	136.78	159.94	17753	10552	9658	10733	---	---	---
107055370:JUND	28:4074009-4079212:+	107055370	JUND	CDS	XM_015300148.2	(XM_015300148.2) JunD proto-oncogene, AP-1 transcription factor subunit(mRNA)	240.15	244.14	303.25	326.54	13373	13407	15525	15690	---	---	---
770231:ATOX1	13:13610719-13614856:+	770231	ATOX1	CDS	NM_001277712.1	(NM_001277712.1) antioxidant 1 copper chaperone(mRNA)	239.9	399.16	347.13	401.78	517	831	696	740	---	---	ATOX1
395520:C5H11orf58	5:11765076-11770891:+	395520	C5H11orf58	CDS	XM_015286530.2,NM_204758.1	(XM_015286530.2) chromosome 5 C11orf58 homolog	239.43	243.8	226.68	242.32	1864	1852	1660	1644	---	---	---
771953:MRPL33	3:27748677-27766199:-	771953	MRPL33	CDS	XM_015283743.2,NM_001277727.1	(XM_015283743.2) mitochondrial ribosomal protein L33	238.97	257.86	243.65	241.14	871	915	818	751	---	---	---
101749776:MCRIP1	18:9910288-9913147:-	101749776	MCRIP1	CDS	XM_015295372.2,NM_001305076.1,XM_015295371.2,XM_015295370.2,NM_001305075.1	(XM_015295372.2) MAPK regulated corepressor interacting protein 1	238.94	259.94	251.32	268.55	3151	2937	2693	2719	---	---	---
100858216:ATP5G2	33:7481190-7483149:-	100858216	ATP5G2	CDS	XM_015300350.2	(XM_015300350.2) ATP synthase, H+ transporting, mitochondrial Fo complex subunit C2 (subunit 9)(mRNA)	238.57	289.42	249.85	275.92	1035	1212	996	1021	---	---	---
771510:NDUFS5	23:5484205-5485191:+	771510	NDUFS5	CDS	XM_001233574.3	(XM_001233574.3) NADH:ubiquinone oxidoreductase subunit S5(mRNA)	238.52	319.28	321.37	317.19	1058	1383	1316	1204	---	---	NDUFS5
395674:MCL1	25:3685997-3694822:+	395674	MCL1	CDS	XM_025143394.1,NM_001257283.2,NM_001319309.1	(XM_025143394.1) BCL2 family apoptosis regulator	238.24	209.81	254.52	286.43	7597	6618	7494	7831	---	---	MCL1
100857815:BCAP31	30:268963-271161:+	100857815	BCAP31	CDS	XM_015273226.2,XM_015273227.2	(XM_015273226.2) B-cell receptor-associated protein 31	238.2	260.1	242.29	271.26	2030	2176	1905	1991	---	---	---
107054369:BRK1	12:3154606-3155395:-	107054369	BRK1	CDS	XM_015292880.2	(XM_015292880.2) BRICK1, SCAR/WAVE actin nucleating complex subunit(mRNA)	238.08	237.05	255.34	285.81	941	917	941	972	---	---	---
422793:SMIM14	4:69214818-69254023:+	422793	SMIM14	CDS	NM_001302165.1,XM_025149694.1	(NM_001302165.1) small integral membrane protein 14(mRNA)	238.01	234.42	272.17	287.96	5103	5010	5456	5195	---	---	---
416051:ARPC4	12:11881504-11883271:+	416051	ARPC4	CDS	NM_001257284.1	(NM_001257284.1) actin related protein 2/3 complex subunit 4(mRNA)	237.84	338.93	317.4	339	1341	1871	1649	1641	---	---	ARPC4
396516:FGFR1	22:2646704-2665806:-	396516	FGFR1	CDS	XM_015297363.2,XM_025142770.1,XM_015297362.2,XM_015297361.2,XM_015297366.2,NM_205510.1	(XM_015297363.2) fibroblast growth factor receptor 1	236.46	240.39	244.73	243.56	7549	7527	7115	6655	---	---	FGFR1
771113:TESC	15:11627661-11631427:+	771113	TESC	CDS	XM_015294859.2,NM_001080884.2,XM_025155510.1	(XM_015294859.2) tescalcin	236.03	105.86	98.08	105.32	1593	696	605	606	---	---	TESC
421136:SDCBP	2:112050094-112062671:+	421136	SDCBP	CDS	NM_001031024.1,XM_015282672.2,XM_025147307.1,XM_025147308.1,XM_025147309.1	(NM_001031024.1) syndecan binding protein(mRNA)	235.7	295.16	340.77	279.24	3875	4783	5167	3969	---	---	SDCBP
424593:SELENOP2	8:21380207-21382589:-	424593	SELENOP2	CDS	NM_001348769.1	(NM_001348769.1) selenoprotein P2(mRNA)	235.6	194.11	206.54	242.61	3716	3008	2991	3291	---	---	---
395336:TYRO3	5:25145838-25189179:+	395336	TYRO3	CDS	XM_025150548.1,XM_025150549.1,XM_025150551.1,XM_025150550.1,NM_204627.2	(XM_025150548.1) TYRO3 protein tyrosine kinase	235.53	158.15	183.06	199.7	13076	8667	9358	9571	---	---	TYRO3
396367:GNAI2	12:3602465-3612992:-	396367	GNAI2	CDS	NM_205402.2	(NM_205402.2) G protein subunit alpha i2(mRNA)	235.5	194.62	192.12	201.81	3090	2520	2327	2284	---	---	GNAI2
419108:ATP5C1	1:4815817-4822605:+	419108	ATP5C1	CDS	XM_015293766.2,NM_001278096.1,NM_001278097.1	(XM_015293766.2) ATP synthase, H+ transporting, mitochondrial F1 complex, gamma polypeptide 1	234.14	235.44	216.11	230.31	2213	2187	1882	1876	---	---	ATP5C1
418220:CYB5R3	1:68297308-68311715:-	418220	CYB5R3	CDS	XM_416445.6,NM_001291805.1	(XM_416445.6) cytochrome b5 reductase 3	234.1	275.58	251.66	256.64	8229	9546	8129	7785	---	---	---
404299:HIST1H2A4	1:48137298-48153909:-	404299	HIST1H2A4	CDS	XM_025147057.1,NM_001079475.1	(XM_025147057.1) histone cluster 1, H2A, IV	234.05	211.3	156.23	153.61	1029	811	565	499	---	---	HIST2H2AC
374106:CDKN1B	1:72096483-72105404:+	374106	CDKN1B	CDS	XM_015289915.2,NM_204256.2	(XM_015289915.2) cyclin dependent kinase inhibitor 1B	233.77	210.08	223.52	212.48	4798	4230	4248	3758	---	---	CDKN1B
107050662:LOC107050662	32:339197-340354:+	107050662	LOC107050662	nonCDS	XR_003072108.1	(XR_003072108.1) 26S proteasome non-ATPase regulatory subunit 8-like(lnc_RNA)	233.6	217.89	217.91	335.94	15	15	16	18	---	---	---
421722:SERINC1	3:61372243-61386698:+	421722	SERINC1	CDS	NM_001031074.1	(NM_001031074.1) serine incorporator 1(mRNA)	233.52	179.97	186.42	174.72	7167	5444	5257	4629	---	---	SERINC1
419413:VWA1	21:2178660-2191032:-	419413	VWA1	CDS	XM_004947404.3,XM_417574.6	(XM_004947404.3) von Willebrand factor A domain containing 1	232.94	126.81	130.96	117.77	11000	5905	5688	4792	---	---	VWA1
421037:TUBB6	2:97238238-97246211:-	421037	TUBB6	CDS	NM_001031012.2	(NM_001031012.2) tubulin beta 6 class V(mRNA)	232.8	128.28	207.04	168.27	4561	2471	3732	2842	---	---	TUBB6
418601:PRDX4	1:119778663-119787313:-	418601	PRDX4	CDS	XM_416800.6,XM_001233999.3	(XM_416800.6) peroxiredoxin 4	232.79	232.43	261.02	237.83	1929	1914	2010	1693	---	---	PRDX4
100859094:S100A16	25:3314992-3317683:-	100859094	S100A16	CDS	XM_003642637.4,XM_015298557.2	(XM_003642637.4) S100 calcium binding protein A16	229.98	241.51	273.88	303.9	1765	1823	1945	2009	---	---	S100A16
107055135:S100A14	25:3320370-3322822:-	107055135	S100A14	CDS	XM_025143485.1	(XM_025143485.1) S100 calcium binding protein A14(mRNA)	229.46	182.29	126.77	153.5	1657	1292	845	957	---	---	---
396303:RNF13	9:23911967-23940163:-	396303	RNF13	CDS	NM_205355.1	(NM_205355.1) ring finger protein 13(mRNA)	229.28	225.11	249.14	242.61	5429	5250	5426	4951	---	---	RNF13
428927:ARF6	5:57851581-57852108:+	428927	ARF6	CDS	NM_001081705.1	(NM_001081705.1) ADP ribosylation factor 6(mRNA)	229.05	198.13	196.05	217.36	630	528	499	513	---	---	ARF6
423366:C5H14orf1	5:38537221-38538875:-	423366	C5H14orf1	CDS	XM_421281.6	(XM_421281.6) chromosome 5 C14orf1 homolog(mRNA)	229.03	194.45	164.37	184.79	1715	1425	1134	1187	---	---	---
427897:NDUFA6	1:49418394-49419964:+	427897	NDUFA6	CDS	NM_001278108.1	(NM_001278108.1) NADH:ubiquinone oxidoreductase subunit A6(mRNA)	229	243.37	208.73	226.67	656	679	554	556	---	---	NDUFA6
423062:RRAS2	5:10585170-10619898:-	423062	RRAS2	CDS	XM_015286390.2,XM_015286388.2,XM_015286389.1,NM_001006466.1	(XM_015286390.2) related RAS viral (r-ras) oncogene homolog 2	228.99	190.82	178.69	177.82	5110	4202	3648	3439	---	---	RRAS2
100858913:SMAP1	3:82553688-82647819:-	100858913	SMAP1	CDS	XM_003641020.4,XM_004940445.3	(XM_003641020.4) small ArfGAP 1	228.24	160.06	173.65	158.04	5607	3837	3881	3301	---	---	SMAP1
101751828:ZFP36L1	5:28553320-28555378:+	101751828	ZFP36L1	CDS	NM_001319031.1	(NM_001319031.1) ZFP36 ring finger protein like 1(mRNA)	227.35	369.89	544.76	502.81	3615	5790	7963	6884	---	---	ZFP36L1
373946:ITGA3	27:5594292-5609647:-	373946	ITGA3	CDS	XM_015299422.2,XM_015299423.2,XM_015299421.2,NM_204146.1,XM_015299424.2,XM_015299425.2,XR_001470325.2,XR_001470326.2	(XM_015299422.2) integrin subunit alpha 3	226.74	265.59	244.47	238.65	8730	10209	8736	7911	---	---	ITGA3
100857932:LOC100857932	16:641908-645305:-	100857932	LOC100857932	CDS	XM_025155899.1	(XM_025155899.1) mucin-2-like(mRNA)	226.55	181.53	208.05	220.51	2971	2344	2518	2492	---	---	---
395936:LRPAP1	4:81846628-81855691:+	395936	LRPAP1	CDS	NM_205062.1	(NM_205062.1) LDL receptor related protein associated protein 1(mRNA)	226.14	368.13	456.84	485.77	3213	5142	5975	5948	---	---	LRPAP1
424978:NDUFB5	9:17584886-17588422:-	424978	NDUFB5	CDS	NM_001006553.1	(NM_001006553.1) NADH:ubiquinone oxidoreductase subunit B5(mRNA)	225.3	230.35	217.93	221.46	1036	1033	923	873	---	---	NDUFB5
107053360:CDK2AP2	5:649474-650573:+	107053360	CDK2AP2	CDS	XM_015286303.2,XM_015286304.2	(XM_015286303.2) cyclin dependent kinase 2 associated protein 2	224.93	195.87	200.53	210.58	757	652	627	613	---	---	---
100859627:HNRNPA3	7:15822743-15840562:-	100859627	HNRNPA3	CDS	XM_025152380.1,XR_001467481.2,XR_001467480.2,XM_025152378.1,XR_003076073.1,XR_003076071.1,XM_025152379.1,XM_015289577.2,XM_015289583.2,XM_015289578.2,XM_004942717.3,XM_004942715.3,XM_003641571.4,XM_015289581.2,XM_015289580.2,XM_015289579.2,XM_015289576.2,XM_015289582.2,XM_015289584.2,XM_025152381.1	(XM_025152380.1) heterogeneous nuclear ribonucleoprotein A3 homolog 1-like	224.73	252.79	296.03	292.32	8101	9289	10013	9358	---	---	---
423704:P4HA1	6:11906794-11935569:+	423704	P4HA1	CDS	XM_025151565.1,NM_001198737.1,NM_001198738.1,NM_001198735.1,NM_001198736.1,XM_025151564.1	(XM_025151565.1) prolyl 4-hydroxylase subunit alpha 1	224.52	139.45	200.19	195.39	11988	7478	9431	8765	---	---	P4HA1
771478:ATP5D	28:3134876-3137946:+	771478	ATP5D	CDS	XM_015299951.1	(XM_015299951.1) ATP synthase, H+ transporting, mitochondrial F1 complex, delta subunit(mRNA)	224.44	265.14	241.6	255.54	2884	3352	2860	2827	---	---	ATP5D
416571:NDUFAB1	14:7277376-7279310:-	416571	NDUFAB1	CDS	XM_004945263.3	(XM_004945263.3) NADH:ubiquinone oxidoreductase subunit AB1(mRNA)	224.35	212.61	196.95	208.53	1030	950	835	821	---	---	NDUFAB1
100858349:EIF4B	33:5409744-5422665:+	100858349	EIF4B	CDS	XM_025145601.1,XM_025145602.1,XM_025145599.1,XM_025145604.1,XM_025145600.1	(XM_025145601.1) eukaryotic translation initiation factor 4B	223.3	224.11	235.24	245.51	5058	4999	4899	4784	---	---	EIF4B
395373:ACLY	27:7520780-7549243:-	395373	ACLY	CDS	NM_001030540.1,XM_015299570.2,XM_015299569.2,XM_015299575.2,XM_015299576.2,XM_015299578.2,XM_015299573.2,XM_015299572.2,XM_015299580.2,XM_015299577.2,XM_015299574.2,XM_015299579.2,XM_025143942.1	(NM_001030540.1) ATP citrate lyase(mRNA)	223.2	114.2	123.02	114.4	9982	5035	5068	4408	---	---	ACLY
416492:BUD31	14:4781184-4783545:+	416492	BUD31	CDS	XM_414798.6,XM_001233163.5,XM_001233145.5,XM_001233097.5,XM_015294378.1	(XM_414798.6) BUD31 homolog	222.85	225.09	200.71	207.68	1184	1168	977	946	---	---	BUD31
107050717:LOC107050717	1:813661-830347:+	107050717	LOC107050717	CDS	XM_025152984.1	(XM_025152984.1) calumenin-like(mRNA)	222.56	304.85	369.54	348.4	656	873	1014	880	---	---	---
373899:PDIA3	10:20574322-20583234:-	373899	PDIA3	CDS	NM_204110.3	(NM_204110.3) protein disulfide isomerase family A member 3(mRNA)	222.42	291.59	394.96	401.7	4186	5404	6847	6519	---	---	PDIA3
100858542:AES	28:1337780-1344796:-	100858542	AES	CDS	XM_015299737.2,XM_015299739.2,XM_015299738.2,XM_015299736.2	(XM_015299737.2) amino-terminal enhancer of split	221.28	228.49	241.9	253.15	3317	3372	3345	3271	---	---	AES
374234:SPTAN1	17:5511683-5557671:+	374234	SPTAN1	CDS	XM_015279284.2,XM_015279289.2,NM_001042538.1,XM_015279282.1,XM_015279288.2,XM_015279283.1,XM_015279285.2,XM_015279287.2,XM_015279286.2,XM_015279290.2,XM_015279291.2,XM_015279292.2,XM_015279293.2,XM_015279294.2	(XM_015279284.2) spectrin alpha, non-erythrocytic 1	221.08	141.87	142.53	126.97	19402	12268	11474	9603	---	---	SPTAN1
426666:MRPS21	25:3739531-3741107:-	426666	MRPS21	CDS	NM_001277967.1	(NM_001277967.1) mitochondrial ribosomal protein S21(mRNA)	220.21	282.25	266.31	304.81	380	469	431	447	---	---	MRPS21
426023:LOC426023	33:7401042-7415752:+	426023	LOC426023	CDS	XM_015300331.2,XM_015300332.2,XM_015300333.2,XM_015300334.2,XM_015300335.2,XM_015300336.2,XM_015300337.2,XM_015300338.2,XM_015300339.2,XM_015300340.2,XM_015300341.2,XM_015300342.2,XM_015300343.2,XM_015300344.2,XM_015300346.2,XM_015300345.2	(XM_015300331.2) poly(rC)-binding protein 2-like	219.54	167.38	165.19	168.79	3755	2827	2604	2489	---	---	PCBP2
101751827:CDKN1C	5:13405029-13406737:+	101751827	CDKN1C	CDS	XM_015286678.2	(XM_015286678.2) cyclin dependent kinase inhibitor 1C(mRNA)	219.29	295.33	270.93	313.68	3141	4169	3578	3871	---	---	---
420531:ACBD7	2:20620092-20629145:+	420531	ACBD7	CDS	XM_429769.4,XM_025148399.1,XR_003074163.1	(XM_429769.4) acyl-CoA binding domain containing 7	218.41	214.97	161.4	192.17	968	871	622	680	---	---	ACBD7
374256:CD81	5:13821201-13843461:-	374256	CD81	CDS	NM_001030339.2	(NM_001030339.2) CD81 molecule(mRNA)	218.32	279.94	391.71	356.95	6984	8823	11520	9840	---	---	CD81
771124:PHB2	1:78014804-78020503:-	771124	PHB2	CDS	NM_001080885.1,XM_015293575.2	(NM_001080885.1) prohibitin 2(mRNA)	217.73	232.78	216.11	238.17	2548	2692	2294	2307	---	---	PHB2
421177:ELF3	26:323816-327820:+	421177	ELF3	CDS	XM_419257.6	(XM_419257.6) E74 like ETS transcription factor 3(mRNA)	217.28	308.34	314.84	301.73	4645	6489	6196	5560	---	---	ELF3
396090:CTSD	5:14320715-14331883:+	396090	CTSD	CDS	NM_205177.1	(NM_205177.1) cathepsin D(mRNA)	217.27	308.27	418.18	424.75	2963	4140	5256	4989	---	---	CTSD
419116:SRSF6	20:119215-123854:-	419116	SRSF6	CDS	NM_001030843.2	(NM_001030843.2) serine and arginine rich splicing factor 6(mRNA)	217	192.91	244.83	188.28	5372	4704	5571	4015	---	---	SRSF6
[truncated: 17,536 more rows]
